# Supplementary material for: Tris[μ-2,2′-(azinodimethylidyne)diphenolato-κ4 O,N:N′,O′]diiron(III) tetra­hydro­furan tetra­solvate
Source: Acta Crystallogr Sect E Struct Rep Online. 2008 Aug 30;64(Pt 9):m1210. doi: 10.1107/S1600536808027438 (PMC2960474; doi:10.1107/S1600536808027438)
Supplement: Supplementary file 1 [file e-64-m1210-sup1.cif]

##############################################################################
###                                                                        ###
###        Electronic paper (Acta Crystallographica Section E)             ###
###                                                                        ###
##############################################################################
#                                                                            #
# This CIF contains the data in a paper accepted for publication in Acta     #
# Crystallographica Section E. It conforms to the requirements of Notes      #
# for Authors for Section E, and has been peer reviewed under the auspices   #
# of the IUCr Commission on Journals.                                        #
#                                                                            #
# Full details of the Crystallographic Information File format               #
# are given in the paper "The Crystallographic Information File (CIF):       #
# a New Standard Archive File for Crystallography" by S. R. Hall, F. H.      #
# Allen and I. D. Brown [Acta Cryst. (1991), A47, 655-685].                  #
#                                                                            #
# The current version of the core CIF dictionary is obtainable from          #
# ftp://ftp.iucr.org/pub/cif_core.dic. The current version number is 2.4.    #
#                                                                            #
# Software is freely available for graphical display of the structure(s) in  #
# this CIF.  For information consult the CIF home page http://www.iucr.org/  #
# cif/home.html                                                              #
#                                                                            #
# This file may be used for bona fide research purposes within the           #
# scientific community so long as proper attribution is given to the journal # 
# article from which it was obtained.                                        #
#                                                                            #
##############################################################################
                                             
data_I
_audit_creation_method     SHELXL-97
_chemical_name_systematic
;
Tris[\m-2,2'-(azinodimethylidyne)diphenolato-\k^4^O,N:N',O']diiron(III)
tetrahydrofuran tetrasolvate
;
_chemical_name_common     ?
_chemical_formula_moiety     'C42 H30 Fe2 N6 O6, 4(C4 H8 O)'
_chemical_formula_sum     'C58 H62 Fe2 N6 O10'
_chemical_formula_iupac     '[Fe2 (C14 H10 N2 O2)3], 4C4 H8 O'
_chemical_formula_weight     1114.84
_chemical_melting_point     ?
_symmetry_cell_setting     Orthorhombic
_symmetry_space_group_name_H-M     'P b c n'
loop_
    _symmetry_equiv_pos_as_xyz
    'x, y, z'
    '-x+1/2, -y+1/2, z+1/2'
    '-x, y, -z+1/2'
    'x+1/2, -y+1/2, -z'
    '-x, -y, -z'
    'x-1/2, y-1/2, -z-1/2'
    'x, -y, z-1/2'
    '-x-1/2, y-1/2, z'
_cell_length_a     15.189(5)
_cell_length_b     19.163(6)
_cell_length_c     18.917(6)
_cell_angle_alpha     90.00
_cell_angle_beta     90.00
_cell_angle_gamma     90.00
_cell_volume     5506(3)
_cell_formula_units_Z     4
_cell_measurement_reflns_used     30326
_cell_measurement_theta_min     1.71
_cell_measurement_theta_max     25.01
_cell_measurement_temperature     293(2)
_exptl_crystal_description     Block
_exptl_crystal_colour     black
_exptl_crystal_size_max     0.40
_exptl_crystal_size_mid     0.40
_exptl_crystal_size_min     0.20
_exptl_crystal_density_diffrn     1.345
_exptl_crystal_density_meas     ?
_exptl_crystal_density_method     'not measured'
_exptl_crystal_F_000     2336
_exptl_absorpt_coefficient_mu     0.590
_exptl_absorpt_correction_type     'multi-scan'
_exptl_absorpt_process_details     '(SADABS; Sheldrick, 1996)'
_exptl_absorpt_correction_T_min     0.798
_exptl_absorpt_correction_T_max     0.891
_exptl_special_details
;
;
_diffrn_ambient_temperature     293(2)
_diffrn_radiation_type     MoK\a
_diffrn_radiation_wavelength     0.71073
_diffrn_radiation_source     'fine-focus sealed tube'
_diffrn_radiation_monochromator     graphite
_diffrn_measurement_device_type     'Bruker SMART CCD'
_diffrn_measurement_method     '\f and \w'
_diffrn_detector_area_resol_mean     ?
_diffrn_reflns_number     21523
_diffrn_reflns_av_R_equivalents     0.0801
_diffrn_reflns_av_sigmaI/netI     0.0606
_diffrn_reflns_theta_min     1.71
_diffrn_reflns_theta_max     25.00
_diffrn_reflns_theta_full     25.00
_diffrn_measured_fraction_theta_max     1.000
_diffrn_measured_fraction_theta_full     1.000
_diffrn_reflns_limit_h_min     -18
_diffrn_reflns_limit_h_max     11
_diffrn_reflns_limit_k_min     -21
_diffrn_reflns_limit_k_max     22
_diffrn_reflns_limit_l_min     -21
_diffrn_reflns_limit_l_max     22
_diffrn_standards_number     0
_diffrn_standards_interval_count     ?
_diffrn_standards_interval_time     ?
_diffrn_standards_decay_%     ?
_refine_special_details
;
Refinement of <i>F</i>^2^ against ALL reflections. The weighted <i>R</i>-factor
<i>wR</i> and goodness of fit <i>S</i> are based on <i>F</i>^2^, conventional
<i>R</i>-factors <i>R</i> are based on <i>F</i>, with <i>F</i> set to zero for
negative <i>F</i>^2^. The threshold expression of <i>F</i>^2^ >
\s(<i>F</i>^2^) is used only for calculating <i>R</i>-factors(gt) <i>etc</i>.
and is not relevant to the choice of reflections for refinement.
<i>R</i>-factors based on <i>F</i>^2^ are statistically about twice as large
as those based on <i>F</i>, and <i>R</i>- factors based on ALL data will be
even larger.
;
_reflns_number_total     4856
_reflns_number_gt     3520
_reflns_threshold_expression     I>2\s(I)
_refine_ls_structure_factor_coef     Fsqd
_refine_ls_matrix_type     full
_refine_ls_R_factor_all     0.1099
_refine_ls_R_factor_gt     0.0825
_refine_ls_wR_factor_gt     0.2019
_refine_ls_wR_factor_ref     0.2219
_refine_ls_goodness_of_fit_ref     1.085
_refine_ls_restrained_S_all     1.085
_refine_ls_number_reflns     4856
_refine_ls_number_parameters     343
_refine_ls_number_restraints     0
_refine_ls_hydrogen_treatment     constr
_refine_ls_weighting_scheme     calc
_refine_ls_weighting_details
         'calc w=1/[\s^2^(Fo^2^)+(0.1154P)^2^+5.1454P] where P=(Fo^2^+2Fc^2^)/3'
_atom_sites_solution_hydrogens     geom
_atom_sites_solution_primary     direct
_atom_sites_solution_secondary     difmap
_refine_ls_shift/su_max     0.000
_refine_ls_shift/su_mean     0.000
_refine_diff_density_max     0.959
_refine_diff_density_min     -0.419
_refine_ls_extinction_method     none
_refine_ls_extinction_coef     ?
loop_
    _atom_type_symbol
    _atom_type_description
    _atom_type_scat_dispersion_real
    _atom_type_scat_dispersion_imag
    _atom_type_scat_source
    'C' 'C' 0.0033 0.0016
                         'International Tables Vol C Tables 4.2.6.8 and 6.1.1.4'
    'H' 'H' 0.0000 0.0000
                         'International Tables Vol C Tables 4.2.6.8 and 6.1.1.4'
    'N' 'N' 0.0061 0.0033
                         'International Tables Vol C Tables 4.2.6.8 and 6.1.1.4'
    'O' 'O' 0.0106 0.0060
                         'International Tables Vol C Tables 4.2.6.8 and 6.1.1.4'
    'Fe' 'Fe' 0.3463 0.8444
                         'International Tables Vol C Tables 4.2.6.8 and 6.1.1.4'
_computing_data_collection     'SMART (Bruker, 2000)'
_computing_cell_refinement     'SAINT (Bruker, 2000)'
_computing_data_reduction     'SAINT (Bruker, 2000)'
_computing_structure_solution     'SHELXS97 (Sheldrick, 2008)'
_computing_structure_refinement     'SHELXL97 (Sheldrick, 2008)'
_computing_molecular_graphics     'SHELXTL (Sheldrick, 2008)'
_computing_publication_material     'SHELXTL (Sheldrick, 2008)'
loop_
    _atom_site_type_symbol
    _atom_site_label
    _atom_site_fract_x
    _atom_site_fract_y
    _atom_site_fract_z
    _atom_site_U_iso_or_equiv
    _atom_site_adp_type
    _atom_site_calc_flag
    _atom_site_refinement_flags
    _atom_site_occupancy
    _atom_site_disorder_assembly
    _atom_site_disorder_group
    C C22 0.140(2) 0.6626(11) 0.2989(14) 0.317(18) Uani d . 1 . .
    H H22A 0.1376 0.6984 0.2628 0.380 Uiso calc R 1 . .
    H H22B 0.0997 0.6757 0.3364 0.380 Uiso calc R 1 . .
    Fe Fe1 0.10583(4) 0.30805(3) 0.18882(3) 0.0431(3) Uani d . 1 . .
    O O2 0.0996(2) 0.34432(18) 0.09508(17) 0.0530(9) Uani d . 1 . .
    O O3 0.2127(2) 0.35565(19) 0.21251(18) 0.0560(9) Uani d . 1 . .
    O O1 0.1549(2) 0.21832(18) 0.16629(19) 0.0539(9) Uani d . 1 . .
    N N2 0.0242(2) 0.39989(19) 0.21748(19) 0.0423(9) Uani d . 1 . .
    N N1 -0.0194(2) 0.2536(2) 0.17748(18) 0.0410(9) Uani d . 1 . .
    N N3 0.0962(2) 0.2897(2) 0.3007(2) 0.0416(9) Uani d . 1 . .
    C C7 -0.0316(3) 0.1927(2) 0.1519(3) 0.0478(11) Uani d . 1 . .
    H H7 -0.0896 0.1779 0.1467 0.057 Uiso calc R 1 . .
    C C6 0.0360(3) 0.1452(2) 0.1305(3) 0.0473(11) Uani d . 1 . .
    C C5 0.0111(4) 0.0804(3) 0.1022(3) 0.0631(15) Uani d . 1 . .
    H H5 -0.0485 0.0704 0.0975 0.076 Uiso calc R 1 . .
    C C4 0.0709(4) 0.0318(3) 0.0814(3) 0.0728(17) Uani d . 1 . .
    H H4 0.0528 -0.0110 0.0631 0.087 Uiso calc R 1 . .
    C C3 0.1602(4) 0.0479(3) 0.0882(3) 0.0688(16) Uani d . 1 . .
    H H3 0.2021 0.0153 0.0742 0.083 Uiso calc R 1 . .
    C C2 0.1870(4) 0.1102(3) 0.1147(3) 0.0604(14) Uani d . 1 . .
    H H2 0.2469 0.1197 0.1176 0.072 Uiso calc R 1 . .
    C C1 0.1264(3) 0.1605(2) 0.1380(2) 0.0461(11) Uani d . 1 . .
    C C14 0.0218(3) 0.4552(3) 0.1792(2) 0.0462(11) Uani d . 1 . .
    H H14 -0.0117 0.4923 0.1961 0.055 Uiso calc R 1 . .
    C C13 0.0658(3) 0.4651(3) 0.1129(2) 0.0464(11) Uani d . 1 . .
    C C12 0.0676(4) 0.5322(3) 0.0848(3) 0.0568(13) Uani d . 1 . .
    H H12 0.0416 0.5684 0.1100 0.068 Uiso calc R 1 . .
    C C11 0.1067(4) 0.5466(3) 0.0209(3) 0.0662(16) Uani d . 1 . .
    H H11 0.1088 0.5920 0.0036 0.079 Uiso calc R 1 . .
    C C10 0.1426(4) 0.4923(3) -0.0169(3) 0.0673(16) Uani d . 1 . .
    H H10 0.1685 0.5013 -0.0605 0.081 Uiso calc R 1 . .
    C C9 0.1413(4) 0.4253(3) 0.0082(3) 0.0619(14) Uani d . 1 . .
    H H9 0.1664 0.3899 -0.0186 0.074 Uiso calc R 1 . .
    C C8 0.1028(3) 0.4088(3) 0.0735(2) 0.0481(12) Uani d . 1 . .
    C C21 0.1480(3) 0.3112(2) 0.3498(2) 0.0453(11) Uani d . 1 . .
    H H21 0.1329 0.3008 0.3963 0.054 Uiso calc R 1 . .
    C C20 0.2278(3) 0.3502(2) 0.3381(3) 0.0484(12) Uani d . 1 . .
    C C19 0.2779(4) 0.3683(3) 0.3974(3) 0.0654(15) Uani d . 1 . .
    H H19 0.2580 0.3560 0.4422 0.078 Uiso calc R 1 . .
    C C18 0.3563(4) 0.4040(4) 0.3904(4) 0.083(2) Uani d . 1 . .
    H H18 0.3898 0.4153 0.4300 0.100 Uiso calc R 1 . .
    C C17 0.3842(4) 0.4227(4) 0.3237(4) 0.080(2) Uani d . 1 . .
    H H17 0.4367 0.4472 0.3188 0.096 Uiso calc R 1 . .
    C C16 0.3368(4) 0.4064(3) 0.2649(3) 0.0660(16) Uani d . 1 . .
    H H16 0.3577 0.4196 0.2206 0.079 Uiso calc R 1 . .
    C C15 0.2565(3) 0.3698(2) 0.2702(3) 0.0490(12) Uani d . 1 . .
    C C23 0.2248(11) 0.6588(9) 0.3259(10) 0.250(13) Uani d . 1 . .
    H H23A 0.2241 0.6661 0.3766 0.300 Uiso calc R 1 . .
    H H23B 0.2616 0.6944 0.3046 0.300 Uiso calc R 1 . .
    C C24 0.2577(6) 0.5921(6) 0.3100(5) 0.125(3) Uani d . 1 . .
    H H24A 0.2754 0.5683 0.3529 0.149 Uiso calc R 1 . .
    H H24B 0.3084 0.5957 0.2790 0.149 Uiso calc R 1 . .
    C C25 0.1866(5) 0.5537(5) 0.2749(5) 0.103(2) Uani d . 1 . .
    H H25A 0.2058 0.5390 0.2284 0.123 Uiso calc R 1 . .
    H H25B 0.1721 0.5124 0.3021 0.123 Uiso calc R 1 . .
    C C26 0.0389(9) 0.2553(8) 0.5461(8) 0.195(6) Uani d . 1 . .
    H H26A 0.0013 0.2226 0.5212 0.234 Uiso calc R 1 . .
    H H26B 0.0078 0.2988 0.5537 0.234 Uiso calc R 1 . .
    O O5 0.1208(6) 0.2653(5) 0.5114(4) 0.182(4) Uani d . 1 . .
    C C27 0.074(2) 0.2259(13) 0.6122(9) 0.319(16) Uani d . 1 . .
    H H27A 0.1107 0.2581 0.6382 0.382 Uiso calc R 1 . .
    H H27B 0.0281 0.2068 0.6427 0.382 Uiso calc R 1 . .
    O O4 0.1119(6) 0.5964(7) 0.2687(6) 0.210(4) Uani d . 1 . .
    C C29 0.1815(9) 0.2172(7) 0.5369(8) 0.176(5) Uani d . 1 . .
    H H29A 0.2243 0.2388 0.5681 0.212 Uiso calc R 1 . .
    H H29B 0.2118 0.1931 0.4989 0.212 Uiso calc R 1 . .
    C C28 0.123(2) 0.1724(9) 0.5741(11) 0.336(19) Uani d . 1 . .
    H H28A 0.1541 0.1412 0.6058 0.403 Uiso calc R 1 . .
    H H28B 0.0860 0.1456 0.5424 0.403 Uiso calc R 1 . .
loop_
    _atom_site_aniso_label
    _atom_site_aniso_U_11
    _atom_site_aniso_U_22
    _atom_site_aniso_U_33
    _atom_site_aniso_U_12
    _atom_site_aniso_U_13
    _atom_site_aniso_U_23
    C22 0.46(4) 0.135(14) 0.35(3) 0.10(2) 0.18(3) 0.072(18)
    Fe1 0.0335(4) 0.0488(4) 0.0470(4) -0.0021(3) 0.0011(3) -0.0014(3)
    O2 0.057(2) 0.057(2) 0.0457(18) 0.0009(17) 0.0023(16) -0.0001(16)
    O3 0.042(2) 0.070(2) 0.055(2) -0.0128(17) 0.0025(17) 0.0021(17)
    O1 0.0350(18) 0.054(2) 0.073(2) 0.0036(16) -0.0004(17) -0.0111(18)
    N2 0.037(2) 0.046(2) 0.044(2) -0.0020(17) 0.0004(17) 0.0001(17)
    N1 0.031(2) 0.046(2) 0.046(2) 0.0018(17) 0.0020(16) -0.0027(17)
    N3 0.031(2) 0.045(2) 0.048(2) -0.0015(16) 0.0011(17) 0.0037(17)
    C7 0.037(3) 0.052(3) 0.055(3) -0.007(2) 0.003(2) -0.004(2)
    C6 0.044(3) 0.044(3) 0.054(3) -0.003(2) 0.009(2) -0.003(2)
    C5 0.055(3) 0.051(3) 0.083(4) -0.006(3) 0.012(3) -0.007(3)
    C4 0.074(4) 0.054(3) 0.091(4) -0.003(3) 0.015(3) -0.018(3)
    C3 0.065(4) 0.058(3) 0.083(4) 0.013(3) 0.021(3) -0.008(3)
    C2 0.048(3) 0.057(3) 0.076(4) 0.006(3) 0.010(3) -0.005(3)
    C1 0.048(3) 0.044(3) 0.047(3) 0.005(2) 0.004(2) 0.004(2)
    C14 0.041(3) 0.046(3) 0.052(3) 0.003(2) -0.005(2) -0.001(2)
    C13 0.037(3) 0.055(3) 0.047(3) -0.003(2) -0.003(2) 0.006(2)
    C12 0.052(3) 0.057(3) 0.061(3) -0.002(3) -0.003(3) 0.010(3)
    C11 0.061(4) 0.072(4) 0.066(4) -0.010(3) -0.007(3) 0.024(3)
    C10 0.061(4) 0.092(5) 0.049(3) -0.014(3) 0.000(3) 0.016(3)
    C9 0.052(3) 0.083(4) 0.050(3) -0.004(3) 0.002(3) 0.002(3)
    C8 0.036(3) 0.064(3) 0.044(3) -0.005(2) -0.009(2) 0.006(2)
    C21 0.040(3) 0.054(3) 0.042(2) 0.007(2) 0.001(2) -0.002(2)
    C20 0.038(3) 0.049(3) 0.058(3) -0.001(2) -0.005(2) -0.009(2)
    C19 0.049(3) 0.078(4) 0.069(4) -0.001(3) 0.000(3) -0.016(3)
    C18 0.054(4) 0.115(5) 0.080(4) -0.020(4) -0.015(3) -0.032(4)
    C17 0.048(3) 0.103(5) 0.090(5) -0.028(3) -0.002(3) -0.023(4)
    C16 0.044(3) 0.077(4) 0.077(4) -0.020(3) 0.009(3) -0.011(3)
    C15 0.038(3) 0.050(3) 0.059(3) -0.002(2) 0.000(2) -0.011(2)
    C23 0.224(17) 0.188(15) 0.34(2) -0.160(15) 0.196(18) -0.177(16)
    C24 0.085(6) 0.165(9) 0.124(7) -0.052(6) 0.006(5) 0.001(6)
    C25 0.073(5) 0.115(6) 0.120(6) -0.013(5) 0.002(5) 0.006(5)
    C26 0.164(12) 0.233(15) 0.187(13) 0.079(11) 0.089(10) 0.075(11)
    O5 0.163(7) 0.243(9) 0.139(6) 0.081(7) 0.057(5) 0.088(6)
    C27 0.52(4) 0.32(3) 0.115(11) -0.11(3) 0.108(18) -0.027(15)
    O4 0.122(7) 0.246(12) 0.264(12) 0.049(8) -0.028(7) -0.002(10)
    C29 0.148(11) 0.176(11) 0.204(12) 0.071(10) -0.064(10) -0.009(10)
    C28 0.62(5) 0.151(14) 0.24(2) -0.18(2) -0.12(3) 0.118(15)
_geom_special_details
;
All e.s.d.'s (except the e.s.d. in the dihedral angle between two l.s. planes)
are estimated using the full covariance matrix. The cell e.s.d.'s are taken
into account individually in the estimation of e.s.d.'s in distances, angles
and torsion angles; correlations between e.s.d.'s in cell parameters are only
used when they are defined by crystal symmetry. An approximate (isotropic)
treatment of cell e.s.d.'s is used for estimating e.s.d.'s involving l.s.
planes.
;
loop_
    _geom_bond_atom_site_label_1
    _geom_bond_atom_site_label_2
    _geom_bond_site_symmetry_2
    _geom_bond_distance
    _geom_bond_publ_flag
    C22 C23 . 1.39(3) ?
    C22 O4 . 1.46(3) ?
    C22 H22A . 0.970 ?
    C22 H22B . 0.970 ?
    Fe1 O2 . 1.907(3) ?
    Fe1 O3 . 1.916(3) ?
    Fe1 O1 . 1.922(3) ?
    Fe1 N3 . 2.150(4) ?
    Fe1 N1 . 2.180(4) ?
    Fe1 N2 . 2.220(4) ?
    O2 C8 . 1.303(6) ?
    O3 C15 . 1.306(6) ?
    O1 C1 . 1.304(6) ?
    N2 C14 . 1.285(6) ?
    N2 N2 3 1.433(7) ?
    N1 C7 . 1.276(6) ?
    N1 N3 3 1.419(5) ?
    N3 C21 . 1.286(6) ?
    N3 N1 3 1.419(5) ?
    C7 C6 . 1.430(7) ?
    C7 H7 . 0.930 ?
    C6 C5 . 1.403(7) ?
    C6 C1 . 1.411(7) ?
    C5 C4 . 1.360(8) ?
    C5 H5 . 0.930 ?
    C4 C3 . 1.398(9) ?
    C4 H4 . 0.930 ?
    C3 C2 . 1.357(8) ?
    C3 H3 . 0.930 ?
    C2 C1 . 1.405(7) ?
    C2 H2 . 0.930 ?
    C14 C13 . 1.433(7) ?
    C14 H14 . 0.930 ?
    C13 C12 . 1.393(7) ?
    C13 C8 . 1.426(7) ?
    C12 C11 . 1.375(8) ?
    C12 H12 . 0.930 ?
    C11 C10 . 1.375(9) ?
    C11 H11 . 0.930 ?
    C10 C9 . 1.368(8) ?
    C10 H10 . 0.930 ?
    C9 C8 . 1.402(7) ?
    C9 H9 . 0.930 ?
    C21 C20 . 1.441(7) ?
    C21 H21 . 0.930 ?
    C20 C19 . 1.399(7) ?
    C20 C15 . 1.406(7) ?
    C19 C18 . 1.381(8) ?
    C19 H19 . 0.930 ?
    C18 C17 . 1.378(9) ?
    C18 H18 . 0.930 ?
    C17 C16 . 1.362(8) ?
    C17 H17 . 0.930 ?
    C16 C15 . 1.411(7) ?
    C16 H16 . 0.930 ?
    C23 C24 . 1.406(18) ?
    C23 H23A . 0.970 ?
    C23 H23B . 0.970 ?
    C24 C25 . 1.465(11) ?
    C24 H24A . 0.970 ?
    C24 H24B . 0.970 ?
    C25 O4 . 1.403(12) ?
    C25 H25A . 0.970 ?
    C25 H25B . 0.970 ?
    C26 O5 . 1.420(13) ?
    C26 C27 . 1.47(2) ?
    C26 H26A . 0.970 ?
    C26 H26B . 0.970 ?
    O5 C29 . 1.389(12) ?
    C27 C28 . 1.46(3) ?
    C27 H27A . 0.970 ?
    C27 H27B . 0.970 ?
    C29 C28 . 1.42(2) ?
    C29 H29A . 0.970 ?
    C29 H29B . 0.970 ?
    C28 H28A . 0.970 ?
    C28 H28B . 0.970 ?
loop_
    _geom_angle_atom_site_label_1
    _geom_angle_atom_site_label_2
    _geom_angle_atom_site_label_3
    _geom_angle_site_symmetry_1
    _geom_angle_site_symmetry_3
    _geom_angle
    _geom_angle_publ_flag
    C23 C22 O4 . . 111.8(16) ?
    C23 C22 H22A . . 109.3 ?
    O4 C22 H22A . . 109.3 ?
    C23 C22 H22B . . 109.3 ?
    O4 C22 H22B . . 109.3 ?
    H22A C22 H22B . . 107.9 ?
    O2 Fe1 O3 . . 94.95(15) ?
    O2 Fe1 O1 . . 98.00(15) ?
    O3 Fe1 O1 . . 98.58(15) ?
    O2 Fe1 N3 . . 166.26(15) ?
    O3 Fe1 N3 . . 84.55(14) ?
    O1 Fe1 N3 . . 95.65(15) ?
    O2 Fe1 N1 . . 92.27(14) ?
    O3 Fe1 N1 . . 172.09(14) ?
    O1 Fe1 N1 . . 83.57(14) ?
    N3 Fe1 N1 . . 87.67(13) ?
    O2 Fe1 N2 . . 84.86(14) ?
    O3 Fe1 N2 . . 92.21(15) ?
    O1 Fe1 N2 . . 168.52(14) ?
    N3 Fe1 N2 . . 81.44(14) ?
    N1 Fe1 N2 . . 85.21(14) ?
    C8 O2 Fe1 . . 129.4(3) ?
    C15 O3 Fe1 . . 136.5(3) ?
    C1 O1 Fe1 . . 136.2(3) ?
    C14 N2 N2 . 3 118.0(3) ?
    C14 N2 Fe1 . . 122.2(3) ?
    N2 N2 Fe1 3 . 119.75(17) ?
    C7 N1 N3 . 3 115.9(4) ?
    C7 N1 Fe1 . . 127.0(3) ?
    N3 N1 Fe1 3 . 117.1(3) ?
    C21 N3 N1 . 3 116.7(4) ?
    C21 N3 Fe1 . . 128.2(3) ?
    N1 N3 Fe1 3 . 115.0(3) ?
    N1 C7 C6 . . 125.8(5) ?
    N1 C7 H7 . . 117.1 ?
    C6 C7 H7 . . 117.1 ?
    C5 C6 C1 . . 119.0(5) ?
    C5 C6 C7 . . 118.5(5) ?
    C1 C6 C7 . . 122.5(4) ?
    C4 C5 C6 . . 122.5(5) ?
    C4 C5 H5 . . 118.7 ?
    C6 C5 H5 . . 118.7 ?
    C5 C4 C3 . . 118.0(5) ?
    C5 C4 H4 . . 121.0 ?
    C3 C4 H4 . . 121.0 ?
    C2 C3 C4 . . 121.3(5) ?
    C2 C3 H3 . . 119.3 ?
    C4 C3 H3 . . 119.3 ?
    C3 C2 C1 . . 121.6(5) ?
    C3 C2 H2 . . 119.2 ?
    C1 C2 H2 . . 119.2 ?
    O1 C1 C2 . . 119.6(5) ?
    O1 C1 C6 . . 122.8(4) ?
    C2 C1 C6 . . 117.6(5) ?
    N2 C14 C13 . . 126.0(5) ?
    N2 C14 H14 . . 117.0 ?
    C13 C14 H14 . . 117.0 ?
    C12 C13 C8 . . 119.3(5) ?
    C12 C13 C14 . . 117.8(5) ?
    C8 C13 C14 . . 122.8(4) ?
    C11 C12 C13 . . 122.1(5) ?
    C11 C12 H12 . . 119.0 ?
    C13 C12 H12 . . 119.0 ?
    C12 C11 C10 . . 118.4(5) ?
    C12 C11 H11 . . 120.8 ?
    C10 C11 H11 . . 120.8 ?
    C9 C10 C11 . . 121.6(5) ?
    C9 C10 H10 . . 119.2 ?
    C11 C10 H10 . . 119.2 ?
    C10 C9 C8 . . 121.5(6) ?
    C10 C9 H9 . . 119.2 ?
    C8 C9 H9 . . 119.2 ?
    O2 C8 C9 . . 120.3(5) ?
    O2 C8 C13 . . 122.6(4) ?
    C9 C8 C13 . . 117.0(5) ?
    N3 C21 C20 . . 124.7(4) ?
    N3 C21 H21 . . 117.7 ?
    C20 C21 H21 . . 117.7 ?
    C19 C20 C15 . . 119.9(5) ?
    C19 C20 C21 . . 117.5(5) ?
    C15 C20 C21 . . 122.6(4) ?
    C18 C19 C20 . . 121.0(6) ?
    C18 C19 H19 . . 119.5 ?
    C20 C19 H19 . . 119.5 ?
    C17 C18 C19 . . 118.8(6) ?
    C17 C18 H18 . . 120.6 ?
    C19 C18 H18 . . 120.6 ?
    C16 C17 C18 . . 121.8(6) ?
    C16 C17 H17 . . 119.1 ?
    C18 C17 H17 . . 119.1 ?
    C17 C16 C15 . . 120.8(6) ?
    C17 C16 H16 . . 119.6 ?
    C15 C16 H16 . . 119.6 ?
    O3 C15 C20 . . 123.4(4) ?
    O3 C15 C16 . . 118.9(5) ?
    C20 C15 C16 . . 117.8(5) ?
    C22 C23 C24 . . 107.4(14) ?
    C22 C23 H23A . . 110.2 ?
    C24 C23 H23A . . 110.2 ?
    C22 C23 H23B . . 110.2 ?
    C24 C23 H23B . . 110.2 ?
    H23A C23 H23B . . 108.5 ?
    C23 C24 C25 . . 106.9(10) ?
    C23 C24 H24A . . 110.3 ?
    C25 C24 H24A . . 110.3 ?
    C23 C24 H24B . . 110.3 ?
    C25 C24 H24B . . 110.3 ?
    H24A C24 H24B . . 108.6 ?
    O4 C25 C24 . . 110.0(9) ?
    O4 C25 H25A . . 109.7 ?
    C24 C25 H25A . . 109.7 ?
    O4 C25 H25B . . 109.7 ?
    C24 C25 H25B . . 109.7 ?
    H25A C25 H25B . . 108.2 ?
    O5 C26 C27 . . 97.6(14) ?
    O5 C26 H26A . . 112.2 ?
    C27 C26 H26A . . 112.2 ?
    O5 C26 H26B . . 112.2 ?
    C27 C26 H26B . . 112.2 ?
    H26A C26 H26B . . 109.8 ?
    C29 O5 C26 . . 109.3(10) ?
    C28 C27 C26 . . 91.9(13) ?
    C28 C27 H27A . . 113.3 ?
    C26 C27 H27A . . 113.3 ?
    C28 C27 H27B . . 113.3 ?
    C26 C27 H27B . . 113.3 ?
    H27A C27 H27B . . 110.6 ?
    C25 O4 C22 . . 103.8(14) ?
    O5 C29 C28 . . 99.1(14) ?
    O5 C29 H29A . . 112.0 ?
    C28 C29 H29A . . 112.0 ?
    O5 C29 H29B . . 112.0 ?
    C28 C29 H29B . . 112.0 ?
    H29A C29 H29B . . 109.6 ?
    C29 C28 C27 . . 98.2(14) ?
    C29 C28 H28A . . 112.1 ?
    C27 C28 H28A . . 112.1 ?
    C29 C28 H28B . . 112.1 ?
    C27 C28 H28B . . 112.1 ?
    H28A C28 H28B . . 109.8 ?
loop_
    _geom_torsion_atom_site_label_1
    _geom_torsion_atom_site_label_2
    _geom_torsion_atom_site_label_3
    _geom_torsion_atom_site_label_4
    _geom_torsion_site_symmetry_1
    _geom_torsion_site_symmetry_2
    _geom_torsion_site_symmetry_3
    _geom_torsion_site_symmetry_4
    _geom_torsion
    _geom_torsion_publ_flag
    O3 Fe1 O2 C8 . . . . -52.8(4) ?
    O1 Fe1 O2 C8 . . . . -152.2(4) ?
    N3 Fe1 O2 C8 . . . . 34.5(9) ?
    N1 Fe1 O2 C8 . . . . 123.9(4) ?
    N2 Fe1 O2 C8 . . . . 39.0(4) ?
    O2 Fe1 O3 C15 . . . . 165.6(5) ?
    O1 Fe1 O3 C15 . . . . -95.5(5) ?
    N3 Fe1 O3 C15 . . . . -0.6(5) ?
    N1 Fe1 O3 C15 . . . . 9.8(14) ?
    N2 Fe1 O3 C15 . . . . 80.6(5) ?
    O2 Fe1 O1 C1 . . . . -73.9(5) ?
    O3 Fe1 O1 C1 . . . . -170.2(4) ?
    N3 Fe1 O1 C1 . . . . 104.5(5) ?
    N1 Fe1 O1 C1 . . . . 17.5(4) ?
    N2 Fe1 O1 C1 . . . . 29.8(10) ?
    O2 Fe1 N2 C14 . . . . -22.5(4) ?
    O3 Fe1 N2 C14 . . . . 72.3(4) ?
    O1 Fe1 N2 C14 . . . . -127.5(7) ?
    N3 Fe1 N2 C14 . . . . 156.4(4) ?
    N1 Fe1 N2 C14 . . . . -115.2(4) ?
    O2 Fe1 N2 N2 . . . 3 160.9(4) ?
    O3 Fe1 N2 N2 . . . 3 -104.4(4) ?
    O1 Fe1 N2 N2 . . . 3 55.8(9) ?
    N3 Fe1 N2 N2 . . . 3 -20.2(4) ?
    N1 Fe1 N2 N2 . . . 3 68.2(4) ?
    O2 Fe1 N1 C7 . . . . 86.4(4) ?
    O3 Fe1 N1 C7 . . . . -117.7(11) ?
    O1 Fe1 N1 C7 . . . . -11.4(4) ?
    N3 Fe1 N1 C7 . . . . -107.4(4) ?
    N2 Fe1 N1 C7 . . . . 171.0(4) ?
    O2 Fe1 N1 N3 . . . 3 -92.2(3) ?
    O3 Fe1 N1 N3 . . . 3 63.7(12) ?
    O1 Fe1 N1 N3 . . . 3 170.0(3) ?
    N3 Fe1 N1 N3 . . . 3 74.1(3) ?
    N2 Fe1 N1 N3 . . . 3 -7.5(3) ?
    O2 Fe1 N3 C21 . . . . -85.7(7) ?
    O3 Fe1 N3 C21 . . . . 2.8(4) ?
    O1 Fe1 N3 C21 . . . . 100.9(4) ?
    N1 Fe1 N3 C21 . . . . -175.8(4) ?
    N2 Fe1 N3 C21 . . . . -90.2(4) ?
    O2 Fe1 N3 N1 . . . 3 89.4(7) ?
    O3 Fe1 N3 N1 . . . 3 177.9(3) ?
    O1 Fe1 N3 N1 . . . 3 -84.0(3) ?
    N1 Fe1 N3 N1 . . . 3 -0.7(3) ?
    N2 Fe1 N3 N1 . . . 3 84.9(3) ?
    N3 N1 C7 C6 3 . . . -176.0(4) ?
    Fe1 N1 C7 C6 . . . . 5.4(7) ?
    N1 C7 C6 C5 . . . . -179.0(5) ?
    N1 C7 C6 C1 . . . . 2.3(8) ?
    C1 C6 C5 C4 . . . . -0.3(8) ?
    C7 C6 C5 C4 . . . . -179.1(5) ?
    C6 C5 C4 C3 . . . . -0.5(9) ?
    C5 C4 C3 C2 . . . . 0.0(9) ?
    C4 C3 C2 C1 . . . . 1.4(9) ?
    Fe1 O1 C1 C2 . . . . 165.2(4) ?
    Fe1 O1 C1 C6 . . . . -15.9(7) ?
    C3 C2 C1 O1 . . . . 176.7(5) ?
    C3 C2 C1 C6 . . . . -2.2(8) ?
    C5 C6 C1 O1 . . . . -177.2(5) ?
    C7 C6 C1 O1 . . . . 1.5(7) ?
    C5 C6 C1 C2 . . . . 1.6(7) ?
    C7 C6 C1 C2 . . . . -179.7(5) ?
    N2 N2 C14 C13 3 . . . 179.9(5) ?
    Fe1 N2 C14 C13 . . . . 3.2(7) ?
    N2 C14 C13 C12 . . . . -169.5(5) ?
    N2 C14 C13 C8 . . . . 14.1(8) ?
    C8 C13 C12 C11 . . . . -2.2(8) ?
    C14 C13 C12 C11 . . . . -178.7(5) ?
    C13 C12 C11 C10 . . . . 1.9(8) ?
    C12 C11 C10 C9 . . . . -1.0(9) ?
    C11 C10 C9 C8 . . . . 0.3(9) ?
    Fe1 O2 C8 C9 . . . . 147.1(4) ?
    Fe1 O2 C8 C13 . . . . -34.9(6) ?
    C10 C9 C8 O2 . . . . 177.6(5) ?
    C10 C9 C8 C13 . . . . -0.5(7) ?
    C12 C13 C8 O2 . . . . -176.6(4) ?
    C14 C13 C8 O2 . . . . -0.3(7) ?
    C12 C13 C8 C9 . . . . 1.4(7) ?
    C14 C13 C8 C9 . . . . 177.8(5) ?
    N1 N3 C21 C20 3 . . . -178.5(4) ?
    Fe1 N3 C21 C20 . . . . -3.4(7) ?
    N3 C21 C20 C19 . . . . -178.6(5) ?
    N3 C21 C20 C15 . . . . 1.1(7) ?
    C15 C20 C19 C18 . . . . -1.3(8) ?
    C21 C20 C19 C18 . . . . 178.3(5) ?
    C20 C19 C18 C17 . . . . 1.0(10) ?
    C19 C18 C17 C16 . . . . -0.5(11) ?
    C18 C17 C16 C15 . . . . 0.4(11) ?
    Fe1 O3 C15 C20 . . . . -1.1(8) ?
    Fe1 O3 C15 C16 . . . . 178.7(4) ?
    C19 C20 C15 O3 . . . . -179.0(5) ?
    C21 C20 C15 O3 . . . . 1.3(7) ?
    C19 C20 C15 C16 . . . . 1.2(7) ?
    C21 C20 C15 C16 . . . . -178.5(5) ?
    C17 C16 C15 O3 . . . . 179.5(6) ?
    C17 C16 C15 C20 . . . . -0.7(8) ?
    O4 C22 C23 C24 . . . . 4(2) ?
    C22 C23 C24 C25 . . . . -2.9(19) ?
    C23 C24 C25 O4 . . . . 0.7(13) ?
    C27 C26 O5 C29 . . . . 27.3(18) ?
    O5 C26 C27 C28 . . . . -54(2) ?
    C24 C25 O4 C22 . . . . 1.6(15) ?
    C23 C22 O4 C25 . . . . -4(2) ?
    C26 O5 C29 C28 . . . . 12.4(18) ?
    O5 C29 C28 C27 . . . . -48(2) ?
    C26 C27 C28 C29 . . . . 64(2) ?
data_global
_journal_date_recd_electronic     2008-07-22
_journal_date_accepted     2008-08-26
_journal_name_full     'Acta Crystallographica, Section E'
_journal_year     2008
_journal_volume     64
_journal_issue      9
_journal_page_first     m1210
_journal_page_last     m1210
_journal_paper_category     QM
_journal_coeditor_code     CF2210
_publ_contact_author
;
Prof. Binsheng Yang
Institute of Molecular Science, Chemical Biology and
Molecular Engineering Laboratory of Education Ministry,
Shanxi University
Taiyuan, Shanxi 030006
China
;
_publ_contact_author_email     yangbs@sxu.edu.cn
_publ_contact_author_fax     '0086 351 701 6358'
_publ_contact_author_phone     '0086 351 701 6358'
_publ_section_title
;\
Tris[\m-2,2'-(azinodimethylidyne)diphenolato-\k^4^<i>O</i>,<i>N</i>:<i>N</i>',\
<i>O</i>']diiron(III) tetrahydrofuran tetrasolvate
;
loop_
    _publ_author_name
    _publ_author_address
    'Wang, Jinglin'
;
Institute of Molecular Science
Chemical Biology and Molecular Engineering Laboratory of the Education Ministry
Shanxi University
Taiyuan
Shanxi 030006
People's Republic of China
;
    'Liu, Bin'
;
Institute of Molecular Science
Chemical Biology and Molecular Engineering Laboratory of the Education Ministry
Shanxi University
Taiyuan
Shanxi 030006
People's Republic of China
;
    'Yang, Binsheng'
;
Institute of Molecular Science
Chemical Biology and Molecular Engineering Laboratory of the Education Ministry
Shanxi University
Taiyuan
Shanxi 030006
People's Republic of China
;
