# Supplementary material for: Tris[μ-2,2′-(azinodimethylidyne)diphenolato-κ4 O,N:N′,O′]diiron(III) tetra­hydro­furan tetra­solvate
Source: Acta Crystallogr Sect E Struct Rep Online. 2008 Aug 30;64(Pt 9):m1210. doi: 10.1107/S1600536808027438 (PMC2960474; doi:10.1107/S1600536808027438)
Supplement: Supplementary file 2 [file e-64-m1210-Isup2.hkl]

# 
# h,k,l, Fc-squared, Fo-squared, sigma(Fo-squared) and status flag 
# 
data_I
_shelx_title ' ab7026p in Pbcn' 
_shelx_refln_list_code          4 
_shelx_F_calc_maximum      399.78 
_exptl_crystal_F_000      2336.00 
_reflns_d_resolution_high  0.8408 
 
loop_ 
 _symmetry_equiv_pos_as_xyz 
 'x, y, z' 
 '-x+1/2, -y+1/2, z+1/2' 
 '-x, y, -z+1/2' 
 'x+1/2, -y+1/2, -z' 
 '-x, -y, -z' 
 'x-1/2, y-1/2, -z-1/2' 
 'x, -y, z-1/2' 
 '-x-1/2, y-1/2, z' 
 
_cell_length_a    15.1886 
_cell_length_b    19.1635 
_cell_length_c    18.9175 
_cell_angle_alpha  90.000 
_cell_angle_beta   90.000 
_cell_angle_gamma  90.000 
 
_shelx_F_squared_multiplier     1.000 
 
loop_ 
 _refln_index_h 
 _refln_index_k 
 _refln_index_l 
 _refln_F_squared_calc 
 _refln_F_squared_meas 
 _refln_F_squared_sigma 
 _refln_observed_status 
   2   0   0     3167.79     5142.27    308.49 o 
   4   0   0   101267.93   140905.16   8203.30 o 
   6   0   0     5585.60     4948.92    315.01 o 
   8   0   0    31077.88    42098.39   2480.98 o 
  10   0   0     6288.55     6065.58    399.74 o 
  12   0   0       68.83       91.24     65.17 o 
  14   0   0     4299.38     4505.73    328.05 o 
  16   0   0     2761.85     2772.09    245.49 o 
  18   0   0      371.70      432.32     93.42 o 
   1   1   0    35983.91    43489.84   1406.68 o 
   3   1   0      738.33      945.75     50.69 o 
   5   1   0    21381.48    28219.08   1174.74 o 
   7   1   0     1755.18     2454.61    124.32 o 
   9   1   0     7459.19     9694.20    427.58 o 
  11   1   0      757.41      873.47    196.61 o 
  13   1   0      598.41      649.74    196.61 o 
  15   1   0      112.91      154.35     49.59 o 
  17   1   0       70.35      171.64     71.69 o 
   0   2   0    38373.24    46321.70   1950.89 o 
   2   2   0      437.50      533.08     22.83 o 
   4   2   0     7047.50     9180.46   1044.97 o 
   6   2   0     2618.26     2638.59    107.23 o 
   8   2   0     8890.85    12017.92    519.20 o 
  10   2   0     5725.79     6063.39    281.36 o 
  12   2   0      299.81      332.21     48.88 o 
  14   2   0     2977.06     3038.99    142.97 o 
  16   2   0     1722.02     1770.42    132.52 o 
   1   3   0      778.76      909.04     34.33 o 
   3   3   0    12405.94    17481.61    944.66 o 
   5   3   0    33424.57    43153.06   1484.87 o 
   7   3   0     4196.74     6340.71    462.74 o 
   9   3   0    23417.91    29285.75   1023.24 o 
  11   3   0     3609.56     4760.66    193.38 o 
  13   3   0      667.59      858.20     93.42 o 
  15   3   0     2187.55     2243.60    126.06 o 
  17   3   0       18.39        2.78     59.51 o 
   0   4   0    15285.64    17282.11    736.47 o 
   2   4   0    67390.78    78212.28   6115.54 o 
   4   4   0     9314.48    11143.41   2119.26 o 
   6   4   0     3716.39     5796.97    215.16 o 
   8   4   0     3803.80     4450.32    711.49 o 
  10   4   0      139.27      113.52     34.16 o 
  12   4   0      423.51      430.46     59.74 o 
  14   4   0      242.24      252.54     55.05 o 
  16   4   0       24.96       52.86     54.29 o 
   1   5   0    23921.71    23509.37    955.89 o 
   3   5   0    26725.02    29147.95   2539.63 o 
   5   5   0    14858.51    14634.27   2420.15 o 
   7   5   0       83.13       95.59     28.53 o 
   9   5   0     9379.13    10500.51    384.06 o 
  11   5   0     1639.19     2033.06    210.73 o 
  13   5   0      311.37      389.56     55.46 o 
  15   5   0      797.98     1094.75    290.03 o 
  17   5   0      471.33      610.59     99.85 o 
   0   6   0       79.24      143.38     23.90 o 
   2   6   0     6161.40     6529.14    600.69 o 
   4   6   0     3532.20     3587.14    349.77 o 
   6   6   0    19282.92    24535.43   3415.15 o 
   8   6   0       10.92       26.07     28.92 o 
  10   6   0      757.32      776.62     61.92 o 
  12   6   0      855.27      860.40     70.68 o 
  14   6   0       38.93       84.85     54.39 o 
  16   6   0      110.60       12.98     69.52 o 
   1   7   0     2474.76     2353.05     82.17 o 
   3   7   0     1519.12     1699.84    165.11 o 
   5   7   0    19484.68    19690.05   1718.15 o 
   7   7   0      100.06       89.13     29.22 o 
   9   7   0     3307.73     3393.11    146.46 o 
  11   7   0      742.05      801.21     65.06 o 
  13   7   0     2516.69     2223.02    152.06 o 
  15   7   0      396.72      516.25     87.84 o 
  17   7   0        4.10       34.08    128.18 o 
   0   8   0    22350.23    19782.64    847.27 o 
   2   8   0     7526.41     7664.79    555.07 o 
   4   8   0    47595.62    50413.86   3107.74 o 
   6   8   0     1446.58     1532.65    230.16 o 
   8   8   0     1757.56     1430.94    199.87 o 
  10   8   0     4711.16     5515.20    220.22 o 
  12   8   0        1.25      -40.78     39.10 o 
  14   8   0     1973.82     1849.78    296.54 o 
  16   8   0      278.10      256.67     80.88 o 
   1   9   0      311.49      213.83     23.77 o 
   3   9   0     6091.06     6012.51    300.89 o 
   5   9   0     1659.31     1407.94     97.76 o 
   7   9   0     1751.79     1747.21    140.13 o 
   9   9   0        1.87       23.07     32.15 o 
  11   9   0       98.11      138.70     49.48 o 
  13   9   0      280.21      135.56     57.22 o 
  15   9   0       69.07       73.55     62.57 o 
   0  10   0     1749.74     1310.01     82.55 o 
   2  10   0      692.51      610.79     39.15 o 
   4  10   0    21013.58    20021.30    885.29 o 
   6  10   0       29.98       16.00     24.78 o 
   8  10   0     2103.38     1842.60    246.58 o 
  10  10   0     1154.63     1300.40    238.97 o 
  12  10   0      140.63      123.16     72.78 o 
  14  10   0     1756.90     1426.28    140.13 o 
  16  10   0      213.43      258.94    133.61 o 
   1  11   0     1521.70     1254.14     58.31 o 
   3  11   0     3604.18     3346.81    119.82 o 
   5  11   0     4395.77     4209.32    323.70 o 
   7  11   0      624.58      501.18     51.05 o 
   9  11   0      498.08      555.30    112.97 o 
  11  11   0       27.88       45.62     50.62 o 
  13  11   0      170.20      181.91     65.84 o 
  15  11   0      780.56      915.75    240.06 o 
   0  12   0      776.77      708.23     65.17 o 
   2  12   0      255.33      340.71     34.54 o 
   4  12   0       89.14      111.88     29.19 o 
   6  12   0     1839.32     1745.80     93.43 o 
   8  12   0     1142.54      887.63    240.06 o 
  10  12   0       11.15       58.26     46.01 o 
  12  12   0       81.92       91.24     65.17 o 
  14  12   0       88.27       58.75     66.81 o 
   1  13   0     6725.98     5338.08    180.46 o 
   3  13   0       33.95       35.55     26.07 o 
   5  13   0     4978.57     3782.69    136.72 o 
   7  13   0      597.36      411.79     58.65 o 
   9  13   0     1143.86      896.75     91.32 o 
  11  13   0      697.57      685.54     87.52 o 
  13  13   0      871.41      596.67     97.76 o 
   0  14   0      557.29      375.84     52.14 o 
   2  14   0     3442.78     3362.07    124.43 o 
   4  14   0      243.48      116.69     32.15 o 
   6  14   0        3.92       28.29     33.76 o 
   8  14   0      166.03      266.96     52.20 o 
  10  14   0      176.41      100.55     57.35 o 
  12  14   0       23.98       70.55     56.59 o 
  14  14   0       88.73      155.72     76.62 o 
   1  15   0      124.90      183.12     98.85 o 
   3  15   0     5098.33     4950.86    173.57 o 
   5  15   0     2721.35     2340.74    100.54 o 
   7  15   0      365.17      390.84     67.03 o 
   9  15   0      291.97      409.49     73.92 o 
  11  15   0      296.35      260.84     67.30 o 
  13  15   0       67.74       53.75     62.09 o 
   0  16   0       54.31      167.28     47.79 o 
   2  16   0        1.43       52.64     55.40 o 
   4  16   0       89.10      107.69     32.15 o 
   6  16   0       31.08       44.82     33.76 o 
   8  16   0      696.10      673.77    139.35 o 
  10  16   0      593.20      519.28     84.42 o 
  12  16   0       83.95      142.48     64.46 o 
   1  17   0       20.77       20.72     83.64 o 
   3  17   0      213.00      322.32     73.86 o 
   5  17   0      316.83      423.30     57.84 o 
   7  17   0      783.38      700.12     72.10 o 
   9  17   0      335.67      341.83     57.51 o 
  11  17   0       11.12        5.26     51.01 o 
   0  18   0     4202.91     3825.74    206.39 o 
   2  18   0      939.48     1109.44     69.13 o 
   4  18   0       23.61      147.95     42.60 o 
   6  18   0     1400.58     1676.64    149.90 o 
   8  18   0      325.30      292.72     54.97 o 
  10  18   0      378.21      559.67    107.54 o 
   1  19   0       15.50      144.15     51.05 o 
   3  19   0      858.88      884.75    153.16 o 
   5  19   0      387.15      544.73     68.43 o 
   7  19   0      163.89      187.82     55.07 o 
   9  19   0      144.38      209.29     53.91 o 
   0  20   0     1994.20     1785.78    134.69 o 
   2  20   0      221.54      374.21     57.24 o 
   4  20   0       55.17       53.35     58.66 o 
   6  20   0        1.77      105.99     46.55 o 
   8  20   0      243.66      198.79     55.83 o 
   1  21   0      891.54     1104.05     92.37 o 
   3  21   0      232.71      274.93     58.67 o 
   5  21   0      315.75      527.50    166.20 o 
   7  21   0       27.65       81.13     53.06 o 
   0  22   0       72.02      380.18    104.28 o 
   2  22   0        4.63       49.44     48.97 o 
   4  22   0        8.35       65.87     69.52 o 
   1   1   1    87298.13    98163.65   4626.43 o 
   2   1   1     3601.33     4575.77    124.14 o 
   3   1   1      144.20      390.00     26.67 o 
   4   1   1     1062.28     1739.18     61.04 o 
   5   1   1     5174.29     7100.41    217.78 o 
   6   1   1     4328.35     4999.13    159.31 o 
   7   1   1      211.74      225.85     30.10 o 
   8   1   1     2112.78     3159.39    111.30 o 
   9   1   1    13219.59    16696.10    505.35 o 
  10   1   1       94.70       57.51     29.45 o 
  11   1   1     1229.80     1349.88     69.08 o 
  12   1   1      439.66      633.00     49.26 o 
  13   1   1     1429.09     1396.93     99.09 o 
  14   1   1        2.84      -15.63     28.24 o 
  15   1   1     3202.76     3527.76    115.84 o 
  16   1   1      236.64      321.86     43.08 o 
  17   1   1      259.18      328.03     57.70 o 
  18   1   1       97.88       86.89     46.39 o 
   0   2   1    37040.70    37684.17   1126.02 o 
   1   2   1       34.77       32.93      6.05 o 
   2   2   1        1.42       22.01      7.20 o 
   3   2   1     4877.08     7628.37    376.91 o 
   4   2   1     5846.76     7237.29    182.81 o 
   5   2   1      142.94       82.21     29.16 o 
   6   2   1    10004.13    12383.85    337.44 o 
   7   2   1     3101.76     3747.27    113.43 o 
   8   2   1     5565.98     6380.18    184.00 o 
   9   2   1     1190.62     1187.45     54.81 o 
  10   2   1     4612.59     4682.88    163.68 o 
  11   2   1      831.27      830.36     59.58 o 
  12   2   1        0.84       13.90     23.93 o 
  13   2   1      635.51      581.69     42.45 o 
  14   2   1      576.21      637.78     46.50 o 
  15   2   1       57.21       66.34     31.67 o 
  16   2   1     1073.50     1236.28     74.16 o 
  17   2   1      109.65      188.68     43.34 o 
   1   3   1     9625.43     9733.05    446.21 o 
   2   3   1    71506.43    90378.98   3789.18 o 
   3   3   1    36875.54    45230.18   2203.67 o 
   4   3   1        0.32        2.38     14.48 o 
   5   3   1    23318.87    30109.32   1535.87 o 
   6   3   1      628.02      625.31     29.67 o 
   7   3   1     3007.20     3895.51    153.65 o 
   8   3   1     2562.41     3478.68    115.55 o 
   9   3   1     1146.91     1338.90     54.53 o 
  10   3   1      723.41      969.70     47.25 o 
  11   3   1      287.63      344.81     32.39 o 
  12   3   1       54.37       57.56     36.37 o 
  13   3   1       74.28      124.41     29.29 o 
  14   3   1       72.68       44.90     28.01 o 
  15   3   1      770.76      811.80     59.48 o 
  16   3   1      285.36      403.58     52.17 o 
  17   3   1       12.32       38.60     43.55 o 
   0   4   1    36397.20    35245.42   1055.35 o 
   1   4   1     6793.32     7677.83    210.09 o 
   2   4   1     4911.35     4855.70    184.07 o 
   3   4   1    10065.83    13179.89    550.23 o 
   4   4   1    14352.08    16794.37   1227.56 o 
   5   4   1      258.67      198.13     18.58 o 
   6   4   1    25619.82    30498.72    746.57 o 
   7   4   1     1494.51     1351.79     71.49 o 
   8   4   1     1643.91     1877.61     79.02 o 
   9   4   1     2797.75     2919.79     90.08 o 
  10   4   1    13654.17    15150.38    594.37 o 
  11   4   1     1292.26     1293.90     74.37 o 
  12   4   1      158.96      149.63     29.16 o 
  13   4   1      981.07     1139.10     57.38 o 
  14   4   1     1622.71     1755.77     75.09 o 
  15   4   1      281.84      340.16     46.26 o 
  16   4   1      102.79      151.66     43.09 o 
  17   4   1      178.89      233.53     76.20 o 
   1   5   1      681.79      487.14     16.30 o 
   2   5   1     4569.16     4638.67    225.46 o 
   3   5   1     9744.91    10172.31    594.25 o 
   4   5   1     3890.21     4297.28    246.59 o 
   5   5   1     3113.93     2751.46    203.24 o 
   6   5   1      117.26      103.43     21.26 o 
   7   5   1     2640.44     2921.91    183.44 o 
   8   5   1     4307.57     4531.59    264.65 o 
   9   5   1     1342.46     1622.94     60.65 o 
  10   5   1     1164.81     1164.95     71.18 o 
  11   5   1        1.36       28.42     23.59 o 
  12   5   1     1451.24     1654.62     68.16 o 
  13   5   1     1359.62     1179.63     66.16 o 
  14   5   1       62.55       47.22     32.45 o 
  15   5   1       21.30       48.18     37.74 o 
  16   5   1      152.25      182.09     56.76 o 
  17   5   1       19.18       44.96     46.45 o 
   0   6   1      873.95      937.15     39.15 o 
   1   6   1      224.16      256.27     17.85 o 
   2   6   1    19415.43    19190.16    746.61 o 
   3   6   1     2612.56     2476.43    101.91 o 
   4   6   1    20327.05    21776.61   1231.33 o 
   5   6   1     1704.25     1854.31    106.14 o 
   6   6   1     6587.09     7759.75    270.30 o 
   7   6   1       98.70      149.55     22.28 o 
   8   6   1     3480.76     3802.74    109.14 o 
   9   6   1       17.46       50.29     21.84 o 
  10   6   1     6149.65     5826.94    565.23 o 
  11   6   1     1172.74     1210.53     55.70 o 
  12   6   1       88.87       50.84     27.45 o 
  13   6   1       22.73       36.96     30.04 o 
  14   6   1     2238.78     2239.02     97.38 o 
  15   6   1      135.48      147.27     45.18 o 
  16   6   1        4.96       17.10     42.47 o 
  17   6   1        5.33       25.69     52.99 o 
   1   7   1    15434.72    14809.14    299.79 o 
   2   7   1      947.64      790.41     34.81 o 
   3   7   1     7427.29     7471.61    202.57 o 
   4   7   1     2738.03     2455.26    148.63 o 
   5   7   1    27274.95    29436.07   1575.59 o 
   6   7   1       59.21       56.80     20.39 o 
   7   7   1       26.51       36.22     18.99 o 
   8   7   1      418.40      413.01     31.85 o 
   9   7   1     3545.73     3969.28    182.84 o 
  10   7   1       29.32       20.42     24.64 o 
  11   7   1        4.17       11.28     25.82 o 
  12   7   1      211.51      333.24     50.48 o 
  13   7   1      152.85      126.84     35.45 o 
  14   7   1        0.39      -16.07     36.35 o 
  15   7   1     1158.56     1344.49     88.05 o 
  16   7   1       19.20       20.24     46.07 o 
  17   7   1       42.89       22.17     56.44 o 
   0   8   1     2495.08     2294.15     81.42 o 
   1   8   1       17.27       18.77     10.03 o 
   2   8   1     5317.71     5120.91    153.96 o 
   3   8   1        1.52        0.11     11.65 o 
   4   8   1     8228.84     8520.01    381.93 o 
   5   8   1     1564.77     1759.32     82.16 o 
   6   8   1        2.73       14.59     17.42 o 
   7   8   1      138.44      242.89     27.47 o 
   8   8   1       99.33      207.76     26.39 o 
   9   8   1        0.82       29.36     22.63 o 
  10   8   1      341.14      401.52     51.63 o 
  11   8   1       31.55       41.81     27.61 o 
  12   8   1       34.04       60.34     30.36 o 
  13   8   1        4.25      -17.80     33.09 o 
  14   8   1      588.28      514.30     61.34 o 
  15   8   1      104.82       96.61     46.28 o 
  16   8   1        9.88       -0.76     46.47 o 
   1   9   1     3611.37     2843.50     65.41 o 
   2   9   1     1139.37      955.05     33.87 o 
   3   9   1      582.26      515.32     24.98 o 
   4   9   1      279.52      195.30     19.51 o 
   5   9   1    10878.50    10941.23    250.55 o 
   6   9   1     3209.69     3024.79    171.48 o 
   7   9   1       18.55       53.82     20.44 o 
   8   9   1      575.85      469.69     43.71 o 
   9   9   1     4031.82     3827.69    241.45 o 
  10   9   1      283.44      223.87     53.93 o 
  11   9   1      872.89      855.92     54.35 o 
  12   9   1     1158.29     1164.49     74.18 o 
  13   9   1      587.06      696.75     63.42 o 
  14   9   1        6.40       95.96     40.71 o 
  15   9   1     1170.17      983.07     95.96 o 
  16   9   1      111.17      171.21     54.80 o 
   0  10   1      838.51      682.13     39.15 o 
   1  10   1     4229.51     3902.72     93.96 o 
   2  10   1      110.23       58.37     14.91 o 
   3  10   1     1992.87     2236.65     60.54 o 
   4  10   1    12305.27    11752.10    354.02 o 
   5  10   1       22.82       -2.76     16.44 o 
   6  10   1        2.54      -26.92     17.95 o 
   7  10   1      810.87      845.19     39.11 o 
   8  10   1       29.54       33.86     23.14 o 
   9  10   1      122.21      182.96     32.66 o 
  10  10   1       64.92       47.17     28.52 o 
  11  10   1       18.40       20.96     35.75 o 
  12  10   1       15.29       35.74     35.09 o 
  13  10   1       43.66       71.31     41.95 o 
  14  10   1      206.28      185.22     50.20 o 
  15  10   1        0.15       21.60     45.73 o 
  16  10   1       83.24      141.26     74.33 o 
   1  11   1     3558.07     3052.00     77.32 o 
   2  11   1        5.00       14.08     14.58 o 
   3  11   1     1856.04     1668.89     69.61 o 
   4  11   1       35.31       92.87     18.99 o 
   5  11   1     4464.03     3957.97    197.01 o 
   6  11   1      138.07      213.90     23.09 o 
   7  11   1        0.14       17.57     19.19 o 
   8  11   1       90.70       56.21     22.85 o 
   9  11   1      126.85      226.24     35.10 o 
  10  11   1       14.32       45.88     32.41 o 
  11  11   1      830.11      843.96     64.92 o 
  12  11   1       16.69       48.75     36.01 o 
  13  11   1      727.02      851.78     72.93 o 
  14  11   1        6.93       45.03     46.46 o 
  15  11   1      281.41      482.59     67.96 o 
   0  12   1     5683.98     5493.18    183.57 o 
   1  12   1      456.99      402.44     32.92 o 
   2  12   1     2716.63     2381.34     93.22 o 
   3  12   1     1116.78     1136.78     41.81 o 
   4  12   1     9550.64     9198.05    322.98 o 
   5  12   1       94.21       98.84     18.89 o 
   6  12   1        7.25       14.85     17.87 o 
   7  12   1      346.82      322.72     30.01 o 
   8  12   1     1153.91     1365.75     60.61 o 
   9  12   1      283.39      319.25     42.82 o 
  10  12   1      291.94      389.23     63.44 o 
  11  12   1      557.32      447.37     51.59 o 
  12  12   1        9.82      -12.67     39.30 o 
  13  12   1      277.77      238.20     52.77 o 
  14  12   1      898.65      844.08     91.56 o 
  15  12   1       34.58       14.23     48.08 o 
   1  13   1        0.04       -6.81     16.71 o 
   2  13   1      240.18      310.35     25.14 o 
   3  13   1     1843.45     1505.47     50.48 o 
   4  13   1       63.00       51.62     18.23 o 
   5  13   1      138.50      168.75     28.22 o 
   6  13   1      423.62      486.49     36.95 o 
   7  13   1        3.65       26.00     21.87 o 
   8  13   1      304.11      470.92     62.73 o 
   9  13   1      150.56      216.36     57.07 o 
  10  13   1       36.34       13.89     33.64 o 
  11  13   1        6.73       18.28     35.98 o 
  12  13   1       62.93       69.53     40.05 o 
  13  13   1       32.27       83.78     41.65 o 
  14  13   1       12.41       46.73     47.96 o 
   0  14   1     3880.52     3771.39    135.95 o 
   1  14   1       46.85       19.11     23.20 o 
   2  14   1       21.97       83.49     18.33 o 
   3  14   1      351.15      471.12     31.36 o 
   4  14   1     2427.78     2329.94     90.30 o 
   5  14   1       79.30      143.47     24.36 o 
   6  14   1     2021.31     2148.50     81.26 o 
   7  14   1        1.47       56.98     26.20 o 
   8  14   1     1725.48     1547.11     95.70 o 
   9  14   1       64.60       52.21     51.74 o 
  10  14   1      609.70      692.25     63.06 o 
  11  14   1      185.58      131.53     42.38 o 
  12  14   1        9.50       28.94     35.86 o 
  13  14   1       11.78       38.65     51.61 o 
  14  14   1      208.24      270.91     55.38 o 
   1  15   1      731.42      887.54     39.06 o 
   2  15   1      267.22      222.73     33.57 o 
   3  15   1       12.24       53.81     19.87 o 
   4  15   1      165.74      187.12     28.53 o 
   5  15   1      597.23      906.31     45.50 o 
   6  15   1       54.02       24.69     24.00 o 
   7  15   1      366.51      455.08     44.00 o 
   8  15   1      277.25      354.11     37.98 o 
   9  15   1       73.53      112.41     34.60 o 
  10  15   1      160.31       94.41     37.97 o 
  11  15   1      288.65      263.71     47.16 o 
  12  15   1        5.83       79.97     39.97 o 
  13  15   1      276.22      354.43     77.77 o 
   0  16   1     1398.48     1183.35     70.61 o 
   1  16   1      273.91      316.24     27.68 o 
   2  16   1     1805.57     1581.37     55.92 o 
   3  16   1      142.75      286.15     27.62 o 
   4  16   1     1678.34     1481.87     59.11 o 
   5  16   1      575.68      565.50     38.56 o 
   6  16   1      815.80      740.89     61.05 o 
   7  16   1       65.74      120.30     33.44 o 
   8  16   1       22.94       58.82     29.74 o 
   9  16   1        8.66       54.34     35.20 o 
  10  16   1      540.76      449.64     56.82 o 
  11  16   1        2.79       67.21     40.03 o 
  12  16   1        4.96       74.27     43.59 o 
   1  17   1      564.80      602.71     35.82 o 
   2  17   1        1.27       33.68     21.86 o 
   3  17   1       52.79       58.33     23.11 o 
   4  17   1       11.95       21.41     22.31 o 
   5  17   1      892.25      911.99     53.39 o 
   6  17   1      160.33      265.55     40.57 o 
   7  17   1        0.68       52.92     27.93 o 
   8  17   1      598.73      593.09     48.52 o 
   9  17   1      617.58      631.71     55.97 o 
  10  17   1       19.34       56.11     39.37 o 
  11  17   1      136.29      202.84     47.81 o 
  12  17   1       43.18       32.64     47.35 o 
   0  18   1        3.32      115.91     34.54 o 
   1  18   1       89.32      121.38     25.18 o 
   2  18   1       99.38      194.99     29.43 o 
   3  18   1       64.92       75.02     25.71 o 
   4  18   1      190.39      217.82     32.60 o 
   5  18   1      108.31      212.45     38.26 o 
   6  18   1       17.28       37.08     29.35 o 
   7  18   1        6.23       90.34     31.98 o 
   8  18   1       48.38       57.61     31.63 o 
   9  18   1        8.19      108.67     37.22 o 
  10  18   1       57.34       81.44     43.82 o 
  11  18   1       11.88       82.03     46.91 o 
   1  19   1     1974.17     1836.23    121.98 o 
   2  19   1      101.89      238.25     32.33 o 
   3  19   1       49.59       73.06     30.00 o 
   4  19   1      226.81      248.83     37.21 o 
   5  19   1      117.65      198.85     39.66 o 
   6  19   1       15.77       46.82     30.72 o 
   7  19   1       21.79       94.05     34.23 o 
   8  19   1      108.55      160.81     34.68 o 
   9  19   1      852.30      843.22     91.21 o 
   0  20   1     1586.85     1527.59    101.23 o 
   1  20   1       26.13       72.18     29.69 o 
   2  20   1       77.01      138.72     34.09 o 
   3  20   1       53.87       73.26     32.26 o 
   4  20   1      516.26      592.81     49.42 o 
   5  20   1        8.34       45.97     31.01 o 
   6  20   1       17.61       92.13     39.88 o 
   7  20   1       68.83      204.96     46.85 o 
   8  20   1      162.59      201.77     49.55 o 
   1  21   1      147.79      259.93     41.88 o 
   2  21   1       11.35       72.15     32.77 o 
   3  21   1        9.27       60.00     38.18 o 
   4  21   1       10.61       96.53     35.41 o 
   5  21   1        1.77      108.79     41.51 o 
   6  21   1       61.52      156.41     36.84 o 
   0  22   1      807.89     1143.93    117.33 o 
   1  22   1       38.39      136.13     40.29 o 
   2  22   1       20.98      122.36     44.73 o 
   3  22   1      149.40      229.74     41.48 o 
   4  22   1      298.60      501.21     51.63 o 
   0   0   2    71512.32    73960.20   5386.68 o 
   1   0   2    13910.04    15217.04    451.33 o 
   2   0   2     7614.84    11057.82    583.21 o 
   3   0   2   159826.27   212968.72   8754.68 o 
   4   0   2     6590.99    10609.69    449.31 o 
   5   0   2       66.43       53.23     24.98 o 
   6   0   2     2119.31     2541.85    125.85 o 
   7   0   2      137.19       23.90     27.65 o 
   8   0   2     5390.43     5958.17    271.05 o 
   9   0   2     5620.73     5615.08    259.60 o 
  10   0   2     5356.70     6684.93    307.22 o 
  11   0   2     2094.83     2328.63    132.82 o 
  12   0   2        0.57       21.72     41.48 o 
  13   0   2     1300.99     1255.17    107.54 o 
  14   0   2     3751.08     4009.09    225.94 o 
  15   0   2      622.11      566.01     66.69 o 
  16   0   2      805.93      822.18     82.95 o 
  17   0   2      361.62      409.45     85.00 o 
   1   1   2     4079.32     4995.18    154.83 o 
   2   1   2     3411.56     3886.02    127.36 o 
   3   1   2     3372.43     3988.36    111.70 o 
   4   1   2    20787.28    27183.39    936.68 o 
   5   1   2     8803.81    11439.11    343.01 o 
   6   1   2      394.94      459.61     30.59 o 
   7   1   2     2193.77     2302.87     83.83 o 
   8   1   2     5392.30     6894.34    218.99 o 
   9   1   2     1796.13     2015.72     81.29 o 
  10   1   2      911.37     1059.37     58.01 o 
  11   1   2      648.81      691.08     49.40 o 
  12   1   2      331.15      403.21     43.17 o 
  13   1   2      380.68      410.98     41.16 o 
  14   1   2        8.82       -8.32     29.96 o 
  15   1   2       73.43      133.74     38.41 o 
  16   1   2       95.18      151.03     43.69 o 
  17   1   2       31.17       41.15     35.27 o 
   0   2   2    25046.47    28216.32    685.48 o 
   1   2   2     3775.16     4161.60    114.64 o 
   2   2   2     1527.33     1147.25     55.42 o 
   3   2   2      383.49      591.58     29.26 o 
   4   2   2    23835.75    29854.46    886.55 o 
   5   2   2    18906.54    24726.79   1098.56 o 
   6   2   2     4819.10     6808.52    261.53 o 
   7   2   2    10734.25    12888.07    353.54 o 
   8   2   2     2283.38     2561.37     85.73 o 
   9   2   2      124.90       33.24     21.51 o 
  10   2   2      797.26     1152.83     82.57 o 
  11   2   2      831.05      950.71     51.84 o 
  12   2   2       21.36      -12.45     26.67 o 
  13   2   2       48.94       31.70     35.75 o 
  14   2   2      124.58      143.08     34.49 o 
  15   2   2      893.84      926.46     63.02 o 
  16   2   2      414.77      448.17     51.37 o 
  17   2   2      880.03      919.99     69.57 o 
   1   3   2    26505.49    32693.42    647.88 o 
   2   3   2      165.90      251.28     25.06 o 
   3   3   2    20938.64    28417.04   1078.95 o 
   4   3   2     2097.65     2525.65     97.67 o 
   5   3   2     9242.20    10611.49    506.73 o 
   6   3   2     2767.72     3122.57    190.65 o 
   7   3   2     1120.83     1417.44     67.73 o 
   8   3   2     9645.43    12643.06    320.85 o 
   9   3   2     9837.73    10793.72    277.68 o 
  10   3   2      327.12      443.18     33.37 o 
  11   3   2      134.59      175.02     33.87 o 
  12   3   2     4303.26     4494.60    132.60 o 
  13   3   2      537.94      597.85     43.53 o 
  14   3   2       99.65      166.37     35.08 o 
  15   3   2      405.45      337.91     49.54 o 
  16   3   2      717.10      856.19     64.24 o 
  17   3   2        6.25        8.87     40.05 o 
   0   4   2    50929.98    58190.02   1737.42 o 
   1   4   2    12118.43    14237.82    270.98 o 
   2   4   2     6128.56     7506.60    343.97 o 
   3   4   2     1590.42     1854.57     93.71 o 
   4   4   2      663.73      840.62     43.00 o 
   5   4   2      674.70      848.70     61.15 o 
   6   4   2      850.54     1186.07     43.99 o 
   7   4   2     1279.73     1948.67     62.76 o 
   8   4   2      133.45      127.29     26.03 o 
   9   4   2       65.63      120.17     24.70 o 
  10   4   2     1045.69     1082.20     49.58 o 
  11   4   2     4428.33     4495.39    141.97 o 
  12   4   2      116.44       66.89     28.21 o 
  13   4   2      680.94      704.31     51.88 o 
  14   4   2       54.32       50.83     31.92 o 
  15   4   2       19.74      -18.28     34.43 o 
  16   4   2       47.72       55.16     56.20 o 
  17   4   2       42.99      110.88     47.50 o 
   1   5   2     7091.84     7785.83    150.38 o 
   2   5   2     4360.29     4823.15    150.47 o 
   3   5   2    11920.43    13042.66    575.18 o 
   4   5   2    10798.05    12677.06    863.84 o 
   5   5   2    12247.12    13441.71    910.11 o 
   6   5   2      307.57      390.94     47.32 o 
   7   5   2     1138.50     1605.66    118.84 o 
   8   5   2     3540.54     4079.30    115.65 o 
   9   5   2     4368.70     5059.46    141.31 o 
  10   5   2        4.01        3.37     27.91 o 
  11   5   2     2268.74     2207.95    130.13 o 
  12   5   2     4784.72     5163.54    185.82 o 
  13   5   2      545.52      641.33     50.16 o 
  14   5   2      207.29      183.69     37.97 o 
  15   5   2     1465.18     1493.97     80.17 o 
  16   5   2      659.08      759.09     75.26 o 
  17   5   2      177.42      233.72     55.96 o 
   0   6   2     2456.97     2774.83    112.97 o 
   1   6   2     1218.45      945.10     28.02 o 
   2   6   2      696.72      847.71     22.99 o 
   3   6   2    18362.34    20558.41    756.04 o 
   4   6   2     1641.81     1548.75     64.07 o 
   5   6   2       52.00       29.91     15.39 o 
   6   6   2     3268.35     4286.90    254.89 o 
   7   6   2     7101.69     7387.94    429.91 o 
   8   6   2      513.38      607.89     35.46 o 
   9   6   2      284.15      288.32     45.47 o 
  10   6   2     1576.16     1722.69     68.67 o 
  11   6   2     1273.90     1141.65     63.35 o 
  12   6   2      393.22      392.40     41.67 o 
  13   6   2       50.20       79.85     31.61 o 
  14   6   2       73.26       81.12     33.11 o 
  15   6   2      309.66      245.48     54.87 o 
  16   6   2       33.47       46.87     44.58 o 
  17   6   2       43.06       53.92     48.39 o 
   1   7   2     1800.61     1347.25     34.71 o 
   2   7   2     1764.29     1503.58     44.84 o 
   3   7   2     1709.63     1696.12     59.75 o 
   4   7   2     3953.32     4821.96    266.25 o 
   5   7   2     4009.08     4066.23    215.01 o 
   6   7   2      247.59      220.39     21.86 o 
   7   7   2       47.36       15.77     19.71 o 
   8   7   2      157.56      137.21     24.96 o 
   9   7   2      513.13      571.41     45.15 o 
  10   7   2     2082.21     1964.75     81.00 o 
  11   7   2     2163.09     2015.61    178.30 o 
  12   7   2      674.58      635.12     49.64 o 
  13   7   2      486.51      524.09     49.18 o 
  14   7   2      252.34      358.83     58.01 o 
  15   7   2      246.68      241.99     52.42 o 
  16   7   2      501.89      344.55     62.71 o 
  17   7   2        9.98       67.94     53.12 o 
   0   8   2     9686.14     8107.20    253.47 o 
   1   8   2     1988.84     1629.43     41.34 o 
   2   8   2      603.84      481.62     20.04 o 
   3   8   2     3372.12     3255.82    170.58 o 
   4   8   2    13229.91    13011.00    519.44 o 
   5   8   2        0.60       10.68     14.62 o 
   6   8   2     1337.30     1180.86     56.82 o 
   7   8   2     7259.10     8103.47    313.93 o 
   8   8   2      212.83      179.49     27.04 o 
   9   8   2        0.98      -19.93     24.14 o 
  10   8   2     2985.62     3023.58    248.98 o 
  11   8   2     1016.42      914.27     76.10 o 
  12   8   2      162.94      126.08     34.07 o 
  13   8   2     1088.86     1079.07     65.91 o 
  14   8   2     1023.44     1043.99     88.77 o 
  15   8   2        7.11       10.45     44.34 o 
  16   8   2       77.16       53.31     56.44 o 
   1   9   2        3.09      -13.57     10.58 o 
   2   9   2     1140.92     1334.94     37.10 o 
   3   9   2     3996.06     3815.11     92.06 o 
   4   9   2      922.14      818.36     62.07 o 
   5   9   2      741.40      591.91     36.62 o 
   6   9   2        6.35      -28.20     18.80 o 
   7   9   2      106.78      182.78     23.58 o 
   8   9   2      207.01      293.92     64.60 o 
   9   9   2      295.02      300.91     35.58 o 
  10   9   2      511.02      358.90     39.95 o 
  11   9   2      143.04      203.40     35.01 o 
  12   9   2      547.00      478.40     46.41 o 
  13   9   2      246.38      194.40     45.78 o 
  14   9   2       38.65       95.88     44.26 o 
  15   9   2        9.39       63.73     46.08 o 
  16   9   2        0.88       41.10     47.84 o 
   0  10   2     8020.84     6855.32    219.67 o 
   1  10   2       11.71        3.77     12.12 o 
   2  10   2     3661.21     3492.04     79.77 o 
   3  10   2     1171.04     1465.81     46.69 o 
   4  10   2    10447.84     9421.91    271.98 o 
   5  10   2        3.81        4.27     16.47 o 
   6  10   2     2682.53     2325.89    127.39 o 
   7  10   2     2255.41     2506.68     82.25 o 
   8  10   2      833.07      662.72     64.56 o 
   9  10   2      480.53      527.13     43.61 o 
  10  10   2     1059.70     1028.39     72.98 o 
  11  10   2     1005.29     1191.01     65.51 o 
  12  10   2       78.20      130.81     41.23 o 
  13  10   2      631.71      664.52     62.91 o 
  14  10   2     1378.31     1312.90     88.85 o 
  15  10   2      155.51      130.32     51.30 o 
  16  10   2      196.39      185.61     54.58 o 
   1  11   2     1285.01     1516.84     47.24 o 
   2  11   2     4476.27     4410.06    106.41 o 
   3  11   2      147.02      135.61     19.22 o 
   4  11   2      559.28      529.15     39.88 o 
   5  11   2     5182.28     4849.29    117.67 o 
   6  11   2     1976.56     1953.28     92.74 o 
   7  11   2       69.36       25.16     22.72 o 
   8  11   2       68.59       96.90     31.85 o 
   9  11   2      836.92      721.00     50.26 o 
  10  11   2      156.25      157.94     38.13 o 
  11  11   2      179.94      257.46     43.34 o 
  12  11   2     1149.71     1047.63    121.04 o 
  13  11   2      276.81      315.71     54.46 o 
  14  11   2      195.88      194.66     52.35 o 
  15  11   2      162.51      198.88     90.62 o 
   0  12   2     1175.79      753.91     46.09 o 
   1  12   2     1028.35     1061.73     39.23 o 
   2  12   2        0.19      -21.72     15.21 o 
   3  12   2      422.46      471.58     28.29 o 
   4  12   2      747.09      578.48     39.34 o 
   5  12   2       17.42      -11.25     16.70 o 
   6  12   2      320.98      229.69     25.97 o 
   7  12   2      645.53      597.46     47.80 o 
   8  12   2      530.51      402.62     41.13 o 
   9  12   2        3.72      -22.72     25.69 o 
  10  12   2      103.47       46.17     31.34 o 
  11  12   2      155.42      113.51     37.57 o 
  12  12   2        0.19       24.76     38.85 o 
  13  12   2        0.75       83.40     44.90 o 
  14  12   2       96.68      124.65     50.84 o 
  15  12   2        8.70       19.73     47.71 o 
   1  13   2     4207.48     3971.00    128.56 o 
   2  13   2     2281.69     1854.96     56.21 o 
   3  13   2     1875.91     1707.98     54.85 o 
   4  13   2     2502.47     2284.76     85.92 o 
   5  13   2     4173.96     3337.71     95.68 o 
   6  13   2       13.63       13.68     19.69 o 
   7  13   2      585.48      607.17     53.77 o 
   8  13   2       53.96      121.08     29.11 o 
   9  13   2      566.27      541.31     66.48 o 
  10  13   2     1398.96     1111.54    123.14 o 
  11  13   2      248.19      252.18     47.98 o 
  12  13   2      515.12      473.79     58.59 o 
  13  13   2      384.65      313.02     53.80 o 
  14  13   2       69.20       80.09     46.54 o 
   0  14   2       52.14       63.79     27.52 o 
   1  14   2      611.29      605.82     32.22 o 
   2  14   2      710.60      717.69     57.92 o 
   3  14   2      445.06      498.92     30.39 o 
   4  14   2        0.88       37.89     20.27 o 
   5  14   2      477.28      422.59     32.88 o 
   6  14   2      692.10      666.36     49.91 o 
   7  14   2     1175.61     1158.31     73.33 o 
   8  14   2      301.32      232.50     33.27 o 
   9  14   2      839.13      725.00     61.42 o 
  10  14   2       23.90       60.13     38.58 o 
  11  14   2        5.99       95.01     38.57 o 
  12  14   2        8.99        6.77     42.53 o 
  13  14   2        2.47       36.21     44.69 o 
  14  14   2       58.56      164.35     52.06 o 
   1  15   2      297.35      337.61     27.12 o 
   2  15   2      569.40      545.33     32.03 o 
   3  15   2      865.22      881.24     43.05 o 
   4  15   2      232.37      194.51     34.83 o 
   5  15   2     1792.75     1743.16     90.73 o 
   6  15   2      227.83      230.42     29.95 o 
   7  15   2      187.41      145.24     28.36 o 
   8  15   2      440.34      424.82     46.81 o 
   9  15   2      374.17      475.87     47.95 o 
  10  15   2      291.73      230.78     45.77 o 
  11  15   2      393.97      324.03     50.65 o 
  12  15   2      187.97      238.38     51.78 o 
  13  15   2       97.91      107.34     53.30 o 
   0  16   2     1001.25     1168.48    133.61 o 
   1  16   2      106.65      128.44     23.58 o 
   2  16   2      279.08      267.84     28.87 o 
   3  16   2      167.37      195.58     27.53 o 
   4  16   2      571.49      700.54     41.45 o 
   5  16   2      146.52      152.65     27.30 o 
   6  16   2      895.07      749.81     49.62 o 
   7  16   2     1569.84     1427.40     69.31 o 
   8  16   2      125.29      166.79     33.54 o 
   9  16   2      410.98      490.38     49.48 o 
  10  16   2      549.34      472.80     56.69 o 
  11  16   2      198.25      221.15     46.79 o 
  12  16   2        0.02       62.38     45.83 o 
   1  17   2        7.55       50.33     22.42 o 
   2  17   2      219.31      210.59     29.28 o 
   3  17   2        1.26      -24.53     21.37 o 
   4  17   2       24.29       76.94     36.69 o 
   5  17   2        8.19       81.98     27.59 o 
   6  17   2       14.88       29.42     27.22 o 
   7  17   2       40.91       38.75     27.95 o 
   8  17   2        7.18       64.17     31.14 o 
   9  17   2      181.62      288.21     43.01 o 
  10  17   2       84.38       35.76     63.03 o 
  11  17   2       22.82       58.40     45.82 o 
   0  18   2     1073.67     1502.25     80.64 o 
   1  18   2        2.84       12.20     23.68 o 
   2  18   2        6.00       11.88     24.69 o 
   3  18   2     1019.87      956.47     49.17 o 
   4  18   2      342.79      505.17     50.48 o 
   5  18   2      209.36      257.04     40.69 o 
   6  18   2      237.95      253.39     38.69 o 
   7  18   2      696.00      781.19     55.49 o 
   8  18   2      252.77      414.37     50.04 o 
   9  18   2      482.62      470.14     52.28 o 
  10  18   2      319.62      414.16     58.10 o 
   1  19   2       30.87       92.53     35.43 o 
   2  19   2      709.46      739.37     53.93 o 
   3  19   2       68.86      143.53     30.09 o 
   4  19   2       22.64       61.45     29.64 o 
   5  19   2      325.37      410.70     42.85 o 
   6  19   2       59.24       65.74     32.46 o 
   7  19   2        4.41       66.03     38.32 o 
   8  19   2      269.24      290.54     43.81 o 
   9  19   2       60.51      108.65     39.39 o 
   0  20   2      628.36      762.89     74.65 o 
   1  20   2       50.24       95.05     32.38 o 
   2  20   2      199.82      221.93     33.82 o 
   3  20   2      106.79      202.55     58.64 o 
   4  20   2       11.12       76.94     32.15 o 
   5  20   2       39.03       74.56     31.78 o 
   6  20   2        0.33       72.33     31.96 o 
   7  20   2      111.48      203.43     41.29 o 
   8  20   2       26.39      129.88     42.77 o 
   1  21   2      341.17      451.09     75.03 o 
   2  21   2      620.40      738.68     60.87 o 
   3  21   2       32.79       69.45     36.06 o 
   4  21   2      103.74      231.32     40.94 o 
   5  21   2       19.66       76.43     37.08 o 
   6  21   2      176.44      241.65     41.44 o 
   0  22   2       16.08       60.48    128.18 o 
   1  22   2        2.37       50.77     38.25 o 
   2  22   2        5.18       58.10     37.53 o 
   3  22   2       26.17      106.66     40.50 o 
   4  22   2       15.99       98.50     42.32 o 
   1   1   3     2623.29     3157.93     69.39 o 
   2   1   3    93067.61   108352.46   2256.95 o 
   3   1   3      653.31      799.36     28.71 o 
   4   1   3      446.14      632.31     42.68 o 
   5   1   3       30.16       69.31     15.40 o 
   6   1   3    11335.86    13246.71    360.12 o 
   7   1   3     1177.73     1053.10     50.12 o 
   8   1   3     6286.19     6763.11    215.26 o 
   9   1   3     2126.65     2132.74     84.71 o 
  10   1   3      856.53      851.27     58.11 o 
  11   1   3        7.27       55.11     26.06 o 
  12   1   3     3332.10     3835.54    127.44 o 
  13   1   3       65.85       29.22     29.59 o 
  14   1   3      186.49      294.91     39.61 o 
  15   1   3       73.85      125.38     47.35 o 
  16   1   3     1494.45     1397.68     80.34 o 
  17   1   3       19.54       52.88     40.18 o 
   0   2   3     5079.86     4542.06    123.96 o 
   1   2   3       34.03       53.88      7.67 o 
   2   2   3     3966.56     4082.22    136.04 o 
   3   2   3     3440.48     2977.22     70.05 o 
   4   2   3    16107.04    20065.37    670.42 o 
   5   2   3     9096.96    12595.72    341.52 o 
   6   2   3     2467.13     2457.65    100.03 o 
   7   2   3     5014.93     6431.10    184.55 o 
   8   2   3       15.12      -11.24     19.24 o 
   9   2   3     2309.63     2698.78     91.52 o 
  10   2   3        1.64        6.94     25.91 o 
  11   2   3     4669.79     5300.67    162.88 o 
  12   2   3        5.47       -4.16     26.33 o 
  13   2   3     1617.28     1786.25     81.53 o 
  14   2   3      452.58      541.41     48.66 o 
  15   2   3      201.73      250.72     44.46 o 
  16   2   3        0.54       -7.00     35.38 o 
  17   2   3      265.59      264.52     56.83 o 
   1   3   3    47884.13    51222.60   1077.07 o 
   2   3   3       15.03       13.70      9.30 o 
   3   3   3     7456.82     8201.39    281.74 o 
   4   3   3     6324.84     7495.76    313.99 o 
   5   3   3     3297.25     3471.53    100.66 o 
   6   3   3     9004.22    10415.08    263.07 o 
   7   3   3        0.28       27.30     16.98 o 
   8   3   3     1285.84     1646.00     57.79 o 
   9   3   3      112.71      115.02     35.08 o 
  10   3   3      510.35      661.44     39.82 o 
  11   3   3     2639.48     2774.76     89.35 o 
  12   3   3      833.44      961.31     51.07 o 
  13   3   3      176.87      146.45     34.67 o 
  14   3   3       69.97       30.40     32.06 o 
  15   3   3      340.33      299.03     44.90 o 
  16   3   3      522.90      578.23     91.25 o 
  17   3   3      214.34      269.92     62.24 o 
   0   4   3     1932.76     3034.04    106.66 o 
   1   4   3     2139.96     1843.18     39.61 o 
   2   4   3     1270.59     1429.25     51.01 o 
   3   4   3    13629.47    12657.77    609.25 o 
   4   4   3     2585.52     2942.51     74.97 o 
   5   4   3     1141.97      984.36     48.69 o 
   6   4   3     7417.62     8865.04    226.19 o 
   7   4   3    10678.90    12070.46    439.31 o 
   8   4   3     1093.63     1248.39     49.82 o 
   9   4   3     1059.10     1340.06     88.74 o 
  10   4   3     1647.65     2059.82     70.83 o 
  11   4   3     5170.14     5343.45    150.90 o 
  12   4   3      712.89      674.37     48.41 o 
  13   4   3      462.30      632.69     50.25 o 
  14   4   3      667.98      833.16     58.92 o 
  15   4   3     1029.74     1226.37     73.10 o 
  16   4   3       15.65       68.56     39.08 o 
  17   4   3      779.57      835.93     69.46 o 
   1   5   3     1190.24     1451.59     32.96 o 
   2   5   3      310.68      370.87     19.11 o 
   3   5   3     4724.40     4456.76    161.95 o 
   4   5   3        7.83       16.52     11.85 o 
   5   5   3     3422.41     4007.21    204.98 o 
   6   5   3       39.54       23.66     22.26 o 
   7   5   3      590.07      763.13     38.42 o 
   8   5   3      882.62      787.91     42.02 o 
   9   5   3       37.63       90.37     23.30 o 
  10   5   3      749.67      761.55     42.31 o 
  11   5   3       10.50        3.25     25.12 o 
  12   5   3      232.61      256.79     37.50 o 
  13   5   3      180.67      258.41     38.46 o 
  14   5   3       16.99       79.30     32.32 o 
  15   5   3       71.43        5.69     33.82 o 
  16   5   3        0.62       56.28     42.65 o 
  17   5   3       10.38       27.49     43.36 o 
   0   6   3     5430.31     4727.05    133.72 o 
   1   6   3     2802.00     2158.77     46.91 o 
   2   6   3     6485.37     5996.10    128.74 o 
   3   6   3    10753.27    10953.00    330.80 o 
   4   6   3    14358.04    16731.85    724.24 o 
   5   6   3     3542.17     3345.20    152.03 o 
   6   6   3     5340.13     5747.53    152.20 o 
   7   6   3     4299.83     3758.33    167.76 o 
   8   6   3     1426.63     1428.99     76.82 o 
   9   6   3      216.76      194.62     28.85 o 
  10   6   3     1209.80     1224.83    109.12 o 
  11   6   3     4967.82     4943.11    178.35 o 
  12   6   3        7.57        8.61     28.22 o 
  13   6   3      988.17     1039.79     62.39 o 
  14   6   3       82.58      126.30     37.49 o 
  15   6   3     1136.04     1067.57     69.66 o 
  16   6   3      240.29      233.66     50.01 o 
  17   6   3      294.28      246.24     59.61 o 
   1   7   3      286.30      473.32     17.48 o 
   2   7   3     7707.44     6866.94    135.28 o 
   3   7   3      911.64      781.89     24.02 o 
   4   7   3     4420.38     4659.12    184.79 o 
   5   7   3     3514.57     3394.86    205.88 o 
   6   7   3     2627.80     2598.52    106.04 o 
   7   7   3        0.01      -16.92     22.89 o 
   8   7   3     4860.44     4973.52    322.66 o 
   9   7   3     1519.89     1244.91     63.34 o 
  10   7   3      605.68      638.62     45.08 o 
  11   7   3      868.58      788.14     52.34 o 
  12   7   3     3344.52     3654.95    127.41 o 
  13   7   3      231.30      183.48     36.59 o 
  14   7   3        5.61      -37.69     32.15 o 
  15   7   3      312.61      289.49     53.46 o 
  16   7   3      468.65      506.22     64.73 o 
  17   7   3      144.38      125.41     57.24 o 
   0   8   3       42.61       18.93     16.08 o 
   1   8   3     2450.78     2665.82     78.71 o 
   2   8   3      785.03      920.30     27.20 o 
   3   8   3      213.90      196.71     13.64 o 
   4   8   3      109.91      113.36     14.12 o 
   5   8   3     1918.26     1634.74     51.68 o 
   6   8   3      365.94      448.48     41.16 o 
   7   8   3      652.34      584.38     33.03 o 
   8   8   3        2.04       -2.98     29.16 o 
   9   8   3      561.50      666.15     59.89 o 
  10   8   3      766.47      652.36     47.66 o 
  11   8   3      154.77      113.84     39.26 o 
  12   8   3      152.33      120.60     38.56 o 
  13   8   3        7.77       25.45     34.02 o 
  14   8   3      194.61      156.81     41.05 o 
  15   8   3      306.67      215.76     62.28 o 
  16   8   3       12.93       25.88     46.49 o 
   1   9   3     1217.23      861.90     28.21 o 
   2   9   3     2035.11     1515.38     40.66 o 
   3   9   3       45.90       26.56     12.45 o 
   4   9   3      539.65      378.68     25.85 o 
   5   9   3     6544.07     6010.34    175.01 o 
   6   9   3     5267.15     4631.00    274.31 o 
   7   9   3       51.31       57.13     25.14 o 
   8   9   3     2342.68     2465.69     89.53 o 
   9   9   3       82.38       94.32     29.34 o 
  10   9   3      144.27      206.92     38.41 o 
  11   9   3       68.91       23.14     27.98 o 
  12   9   3     2909.12     2788.48    160.86 o 
  13   9   3      179.64      198.56     40.10 o 
  14   9   3       98.81      187.20     48.88 o 
  15   9   3      182.84      161.48     50.73 o 
  16   9   3      674.31      750.53     76.91 o 
   0  10   3     1704.84     2279.39     85.25 o 
   1  10   3     2289.44     1853.74     52.99 o 
   2  10   3      345.75      331.81     25.40 o 
   3  10   3      132.14       65.53     15.55 o 
   4  10   3      184.39      301.41     25.47 o 
   5  10   3       89.53      152.50     20.28 o 
   6  10   3      585.41      650.97     60.47 o 
   7  10   3      362.82      467.12     40.19 o 
   8  10   3      187.80      150.93     27.73 o 
   9  10   3      465.20      707.11     65.22 o 
  10  10   3      166.69      103.94     32.63 o 
  11  10   3      166.39      219.13     38.95 o 
  12  10   3       85.95       73.26     34.22 o 
  13  10   3      987.72      996.90     75.49 o 
  14  10   3        2.45      -38.46     38.81 o 
  15  10   3        0.77        9.67     43.11 o 
  16  10   3        0.04       -0.26     50.83 o 
   1  11   3     3531.32     3342.31     83.63 o 
   2  11   3      758.33      867.64     34.15 o 
   3  11   3       45.93       54.62     17.78 o 
   4  11   3        3.72       15.28     17.11 o 
   5  11   3     2270.76     2329.55     70.58 o 
   6  11   3      117.38      102.26     20.44 o 
   7  11   3      204.20      117.29     25.39 o 
   8  11   3      124.19      134.61     27.70 o 
   9  11   3      941.63     1245.49     93.76 o 
  10  11   3       40.24       51.43     30.84 o 
  11  11   3      235.37      207.18     38.89 o 
  12  11   3      270.48      248.47     63.03 o 
  13  11   3      145.10      247.98     47.97 o 
  14  11   3      131.64      206.42     52.38 o 
  15  11   3      198.08      333.77     62.09 o 
   0  12   3     1299.19     1141.02     58.31 o 
   1  12   3     2667.24     2004.19     57.49 o 
   2  12   3      334.56      292.22     24.16 o 
   3  12   3     6257.28     5055.97    134.20 o 
   4  12   3      536.73      697.83     55.88 o 
   5  12   3      328.01      348.93     28.46 o 
   6  12   3      170.34      136.51     26.11 o 
   7  12   3     1822.72     1412.85    106.16 o 
   8  12   3       20.32       17.56     23.85 o 
   9  12   3      114.42       84.79     33.55 o 
  10  12   3      630.50      644.34     50.99 o 
  11  12   3     1732.51     1494.14     77.75 o 
  12  12   3       58.80       75.59     40.64 o 
  13  12   3      898.80      968.32     97.52 o 
  14  12   3      197.25      288.10    108.18 o 
  15  12   3      183.47      190.25     62.32 o 
   1  13   3       26.38       55.70     18.42 o 
   2  13   3        2.70       92.88     23.36 o 
   3  13   3      647.71      607.10     54.28 o 
   4  13   3      285.86      341.11     28.68 o 
   5  13   3      248.36      405.95     31.47 o 
   6  13   3      187.10      204.06     25.47 o 
   7  13   3      341.83      485.92     46.78 o 
   8  13   3      664.13      575.95     42.53 o 
   9  13   3      284.23      351.17     37.72 o 
  10  13   3       49.17      116.41     36.00 o 
  11  13   3      142.44      133.10     44.51 o 
  12  13   3        9.10       70.55     41.90 o 
  13  13   3        0.28       34.81     46.72 o 
  14  13   3       37.99       95.51     50.58 o 
   0  14   3     1455.38     1484.31    121.66 o 
   1  14   3     1900.92     1614.67     53.19 o 
   2  14   3       18.14       33.77     18.99 o 
   3  14   3     4874.62     4225.02    114.59 o 
   4  14   3     1525.72     1460.09     56.01 o 
   5  14   3      215.25      252.42     28.10 o 
   6  14   3     1480.35     1411.60     58.39 o 
   7  14   3     1068.56     1068.59     50.77 o 
   8  14   3      326.37      369.25     37.10 o 
   9  14   3        5.77       19.19     28.33 o 
  10  14   3      402.22      499.97     56.90 o 
  11  14   3     1651.02     1411.08    106.29 o 
  12  14   3        9.91       85.72     42.69 o 
  13  14   3      522.55      518.57     74.80 o 
  14  14   3      523.64      498.83     77.99 o 
   1  15   3     1027.96      987.94     41.26 o 
   2  15   3      590.06      456.61     42.33 o 
   3  15   3      390.21      357.28     31.67 o 
   4  15   3      303.60      314.40     30.48 o 
   5  15   3      992.21     1006.00     48.25 o 
   6  15   3      581.09      509.77     37.66 o 
   7  15   3       55.37       80.12     26.10 o 
   8  15   3     2617.33     2305.24     87.50 o 
   9  15   3      620.67      664.84     69.96 o 
  10  15   3        0.72       59.91     37.93 o 
  11  15   3       90.99      110.38     43.25 o 
  12  15   3      451.48      451.38    116.35 o 
  13  15   3      115.01      177.23     61.39 o 
   0  16   3      194.35      153.04     41.28 o 
   1  16   3        4.72       14.57     19.89 o 
   2  16   3       33.35       11.40     20.71 o 
   3  16   3        5.14       37.04     26.97 o 
   4  16   3       14.85       86.25     29.39 o 
   5  16   3       68.97       97.22     25.58 o 
   6  16   3      172.66      139.54     29.35 o 
   7  16   3      116.32      253.57     32.90 o 
   8  16   3       43.22       73.05     33.41 o 
   9  16   3      193.42      182.59     39.40 o 
  10  16   3       92.42       45.35     37.59 o 
  11  16   3       28.07      145.00     48.81 o 
  12  16   3        8.95       43.41     54.76 o 
   1  17   3      238.48      236.51     32.61 o 
   2  17   3       29.86       66.16     26.34 o 
   3  17   3      906.15      867.81     52.37 o 
   4  17   3      397.35      509.63     57.05 o 
   5  17   3      566.99      481.57     38.93 o 
   6  17   3      665.68      694.51     45.57 o 
   7  17   3       84.16      115.42     32.04 o 
   8  17   3     3259.83     2913.74    115.83 o 
   9  17   3      101.62      151.08     38.79 o 
  10  17   3       27.80       34.75     42.71 o 
  11  17   3       53.46       63.50     52.48 o 
   0  18   3       17.27       29.76     44.54 o 
   1  18   3       33.76       47.08     24.99 o 
   2  18   3       16.56       38.24     24.27 o 
   3  18   3       62.78      109.81     27.52 o 
   4  18   3       29.59       96.06     27.99 o 
   5  18   3       50.15       70.39     28.68 o 
   6  18   3      215.72      304.07     38.24 o 
   7  18   3      181.22      180.58     35.79 o 
   8  18   3       45.44      182.00     44.63 o 
   9  18   3      177.10      293.33     61.15 o 
  10  18   3       29.69      112.48     51.11 o 
   1  19   3        1.07       -0.67     27.10 o 
   2  19   3      490.98      478.12     48.29 o 
   3  19   3       15.20       63.81     28.96 o 
   4  19   3      346.85      423.94     40.21 o 
   5  19   3        1.04       67.05     29.38 o 
   6  19   3      243.53      338.79     43.30 o 
   7  19   3        3.58       67.03     34.10 o 
   8  19   3      301.15      485.35     94.33 o 
   9  19   3      181.69      297.30     53.62 o 
   0  20   3      236.21      265.66     55.05 o 
   1  20   3      537.99      663.69     50.17 o 
   2  20   3       52.15       83.01     31.58 o 
   3  20   3      916.45      986.69     60.42 o 
   4  20   3        1.50       37.80     34.10 o 
   5  20   3       35.54       56.87     36.82 o 
   6  20   3       15.14       74.95     40.45 o 
   7  20   3      401.24      496.07     55.42 o 
   8  20   3       22.43      108.09     40.30 o 
   1  21   3       38.99       88.90     49.81 o 
   2  21   3        2.60       90.72     35.56 o 
   3  21   3       64.56      185.62     44.35 o 
   4  21   3        2.07       84.09     42.80 o 
   5  21   3        0.37       43.59     37.17 o 
   6  21   3       76.58      145.57     57.38 o 
   0  22   3       66.36      156.50     58.77 o 
   1  22   3      216.76      403.28     52.34 o 
   2  22   3        3.36      167.72     61.86 o 
   3  22   3      453.40      572.23     64.23 o 
   4  22   3       13.81      142.07     56.12 o 
   0   0   4    19032.80    21266.96    734.08 o 
   1   0   4    41128.34    45635.51   1108.12 o 
   2   0   4    16977.05    18467.50    550.35 o 
   3   0   4     2128.23     2888.59     94.62 o 
   4   0   4     3723.71     4033.59    287.85 o 
   5   0   4     9573.28    10523.51    865.74 o 
   6   0   4      335.86      418.87     42.28 o 
   7   0   4     2044.07     2449.58    125.02 o 
   8   0   4     1119.18     1146.26    148.82 o 
   9   0   4        4.92       57.30     48.88 o 
  10   0   4      784.73     1157.28     86.70 o 
  11   0   4     4873.87     5643.04    267.98 o 
  12   0   4        2.23        6.26     46.01 o 
  13   0   4       11.39      -20.02     34.44 o 
  14   0   4      198.63      186.86    114.06 o 
  15   0   4       59.86       64.60     58.66 o 
  16   0   4       19.19       52.76     59.74 o 
  17   0   4     1041.16      965.11    115.99 o 
   1   1   4    34678.06    36827.75    729.42 o 
   2   1   4      748.32      758.12     27.23 o 
   3   1   4    13212.06    14500.31    396.00 o 
   4   1   4        2.54        4.99     12.72 o 
   5   1   4     1366.70     1622.61     76.24 o 
   6   1   4      696.43     1041.82     68.36 o 
   7   1   4     4625.20     5205.42    152.43 o 
   8   1   4      773.66     1123.17     50.31 o 
   9   1   4     1189.64     1343.33     58.08 o 
  10   1   4     1200.15     1290.59    102.26 o 
  11   1   4      235.77      316.49     36.47 o 
  12   1   4     1171.94     1062.05     57.71 o 
  13   1   4      468.02      481.05     44.31 o 
  14   1   4       82.64      128.50     41.00 o 
  15   1   4       15.32        1.58     37.94 o 
  16   1   4       11.20       14.34     40.32 o 
  17   1   4      168.11      225.86     47.64 o 
   0   2   4     5583.52     5033.83    138.54 o 
   1   2   4     9096.45     9231.82    197.09 o 
   2   2   4     1132.63     1273.09     33.60 o 
   3   2   4     9153.54     9433.98    217.36 o 
   4   2   4     3021.59     3438.32    129.91 o 
   5   2   4     3731.87     4273.35    152.08 o 
   6   2   4     2995.58     4593.51    134.50 o 
   7   2   4    13625.78    16033.09    704.86 o 
   8   2   4     1668.62     1904.80     68.69 o 
   9   2   4     3512.36     4241.11    131.82 o 
  10   2   4      405.51      560.96     57.07 o 
  11   2   4       13.13       31.82     25.42 o 
  12   2   4      108.24       97.64     31.40 o 
  13   2   4       17.91       13.85     31.38 o 
  14   2   4       43.51       78.64     44.21 o 
  15   2   4     1046.37      957.11     66.68 o 
  16   2   4      246.52      272.84     53.65 o 
  17   2   4      937.09     1121.67    135.85 o 
   1   3   4     6346.54     6355.47    129.93 o 
   2   3   4      557.45      439.22     22.99 o 
   3   3   4     5064.32     5655.46    147.90 o 
   4   3   4     4421.98     4713.81    106.09 o 
   5   3   4      507.81      770.66     33.55 o 
   6   3   4      763.07      768.80     51.11 o 
   7   3   4      645.07      948.17     48.60 o 
   8   3   4     5710.00     4832.40    172.46 o 
   9   3   4       19.92        2.94     20.10 o 
  10   3   4      195.37      260.82     29.61 o 
  11   3   4      379.56      463.49     36.90 o 
  12   3   4     4935.04     4556.44    148.89 o 
  13   3   4      495.46      534.61     47.38 o 
  14   3   4      240.17      187.45     38.13 o 
  15   3   4       39.40       91.70     39.24 o 
  16   3   4      929.77     1010.21     70.64 o 
  17   3   4        6.04      -44.39     42.65 o 
   0   4   4     3871.93     3652.65     94.24 o 
   1   4   4     1155.64     1230.45     28.02 o 
   2   4   4     1056.73     1026.78     30.24 o 
   3   4   4     1211.57     1543.23     58.52 o 
   4   4   4     1429.17     1068.85     55.61 o 
   5   4   4     5836.96     6428.27    254.82 o 
   6   4   4        5.98       97.73     18.16 o 
   7   4   4     7029.28     8468.40    240.82 o 
   8   4   4      813.63      945.88     42.41 o 
   9   4   4      103.23      132.38     26.30 o 
  10   4   4     1021.73      951.98     79.65 o 
  11   4   4      361.97      331.71     42.02 o 
  12   4   4      564.97      535.29     45.77 o 
  13   4   4      355.54      457.50     59.58 o 
  14   4   4       88.99       95.70     32.53 o 
  15   4   4      341.57      319.84     64.74 o 
  16   4   4        0.90      -21.11     42.33 o 
  17   4   4      162.73      243.35     77.45 o 
   1   5   4     1396.88     1498.73     32.42 o 
   2   5   4     8948.85     8434.25    173.61 o 
   3   5   4       16.84       15.44     11.59 o 
   4   5   4     6153.24     7361.09    263.16 o 
   5   5   4     1917.14     1839.55     52.58 o 
   6   5   4     7853.88     8383.20    449.01 o 
   7   5   4       15.44       -6.09     18.67 o 
   8   5   4     8223.52     8425.67    220.16 o 
   9   5   4      173.96      136.29     40.14 o 
  10   5   4      864.87      938.08     52.39 o 
  11   5   4        0.23      -15.73     31.21 o 
  12   5   4     3768.84     3414.81    120.15 o 
  13   5   4        1.30      -46.33     42.75 o 
  14   5   4       74.83       72.68     53.59 o 
  15   5   4      305.31      349.77     50.48 o 
  16   5   4     1461.81     1449.22     83.61 o 
  17   5   4        0.05      -56.35     42.88 o 
   0   6   4    14858.89    14850.66    365.63 o 
   1   6   4     4774.15     4385.69     84.25 o 
   2   6   4      631.07      541.80     18.29 o 
   3   6   4     4171.75     4064.00     87.37 o 
   4   6   4     2631.73     2542.83    100.91 o 
   5   6   4      144.11      260.36     36.68 o 
   6   6   4      772.03     1100.13     40.31 o 
   7   6   4     5126.63     5514.21    240.51 o 
   8   6   4      111.59       65.35     26.97 o 
   9   6   4      115.43      125.12     27.62 o 
  10   6   4       70.92       90.42     29.64 o 
  11   6   4     3788.26     3752.64    163.68 o 
  12   6   4       82.31       42.76     31.05 o 
  13   6   4      884.46      907.66     58.76 o 
  14   6   4      116.73      149.15     37.59 o 
  15   6   4      357.67      360.03     63.79 o 
  16   6   4       60.56       90.59     42.41 o 
  17   6   4      285.78      363.68     57.93 o 
   1   7   4     2535.61     2171.21     48.09 o 
   2   7   4      795.31      427.20     16.97 o 
   3   7   4       15.99       -0.20     10.12 o 
   4   7   4     2276.35     2500.36    117.73 o 
   5   7   4     1608.59     1826.30     58.73 o 
   6   7   4      217.97      150.37     20.38 o 
   7   7   4      409.05      538.23     34.60 o 
   8   7   4     1385.52     1313.69     70.55 o 
   9   7   4      123.12      181.52     41.70 o 
  10   7   4     1683.84     1698.13    115.61 o 
  11   7   4      236.64      272.66     43.27 o 
  12   7   4     1284.89     1357.27     87.80 o 
  13   7   4       88.46       89.77     35.41 o 
  14   7   4        0.99        5.91     32.36 o 
  15   7   4       95.68      106.44     43.58 o 
  16   7   4      689.92      647.67     72.43 o 
   0   8   4     1723.43     1334.21     54.52 o 
   1   8   4       89.94       63.31     11.02 o 
   2   8   4      836.49      889.09     26.76 o 
   3   8   4     5953.61     5059.45    103.09 o 
   4   8   4        5.07       -2.31     12.81 o 
   5   8   4      591.57      605.12     47.26 o 
   6   8   4      123.04      139.62     24.17 o 
   7   8   4     6782.89     6640.44    317.58 o 
   8   8   4      581.67      429.57     45.47 o 
   9   8   4       27.59       14.23     33.52 o 
  10   8   4      565.19      554.23     44.34 o 
  11   8   4     2564.29     2658.82    120.26 o 
  12   8   4       11.55       85.26     32.71 o 
  13   8   4     2157.96     1945.18    113.20 o 
  14   8   4       49.45       81.47     37.41 o 
  15   8   4      450.18      407.78     54.56 o 
  16   8   4        5.47       48.54     49.24 o 
   1   9   4      922.83      881.51     34.27 o 
   2   9   4      948.61      991.06     29.43 o 
   3   9   4       66.81       68.42     13.28 o 
   4   9   4      287.21      326.23     18.41 o 
   5   9   4       22.23        0.31     15.39 o 
   6   9   4      778.84      970.82     46.05 o 
   7   9   4       12.90      -10.72     19.20 o 
   8   9   4       18.52       77.02     24.29 o 
   9   9   4        0.97       -8.72     25.18 o 
  10   9   4       17.16       -9.50     26.20 o 
  11   9   4        3.23        9.87     27.41 o 
  12   9   4       31.81       35.10     38.26 o 
  13   9   4       67.23      104.61     36.32 o 
  14   9   4      175.37      205.25     43.04 o 
  15   9   4        0.48       18.19     46.03 o 
  16   9   4        0.48       46.66     50.22 o 
   0  10   4     1889.23     2281.00     75.66 o 
   1  10   4     4626.38     4219.75     99.91 o 
   2  10   4     1210.73     1305.57     46.50 o 
   3  10   4     8599.90     7723.61    164.07 o 
   4  10   4        0.02        8.97     15.48 o 
   5  10   4      267.98      278.69     26.15 o 
   6  10   4       87.57      134.97     24.07 o 
   7  10   4     2849.51     2820.75     89.91 o 
   8  10   4       38.59       48.58     23.55 o 
   9  10   4        1.49      -25.15     35.70 o 
  10  10   4      138.67       95.67     34.20 o 
  11  10   4      736.38      724.30     53.05 o 
  12  10   4       16.71       52.48     34.67 o 
  13  10   4      599.00      610.90     55.75 o 
  14  10   4       11.93       23.00     40.22 o 
  15  10   4      114.90      171.69     83.99 o 
   1  11   4      241.82      216.18     18.33 o 
   2  11   4     6961.90     6534.69    151.02 o 
   3  11   4     2170.55     2145.55     60.34 o 
   4  11   4     2587.98     2097.98    111.38 o 
   5  11   4       27.40       18.31     19.07 o 
   6  11   4     1748.15     1820.67     91.28 o 
   7  11   4       35.40       12.06     21.43 o 
   8  11   4     1464.89     1272.42     58.41 o 
   9  11   4       95.13      151.49     36.52 o 
  10  11   4      353.10      371.30     41.10 o 
  11  11   4        5.05      -13.38     32.06 o 
  12  11   4     1080.19      940.14     63.40 o 
  13  11   4        0.01       51.11     39.40 o 
  14  11   4      116.29      167.17     54.34 o 
  15  11   4      101.28       86.02     62.31 o 
   0  12   4       32.31       51.55     25.31 o 
   1  12   4      852.27      681.49     31.68 o 
   2  12   4        0.94       21.18     17.43 o 
   3  12   4      222.51      258.11     25.36 o 
   4  12   4       11.02       18.19     19.40 o 
   5  12   4       29.65       10.34     19.58 o 
   6  12   4      266.17      238.66     27.42 o 
   7  12   4      137.80      156.32     27.34 o 
   8  12   4      848.19      839.34     51.56 o 
   9  12   4      254.98      208.05     32.51 o 
  10  12   4      657.84      715.88     53.67 o 
  11  12   4     1501.35     1282.10     89.68 o 
  12  12   4        0.00       44.34     36.77 o 
  13  12   4      315.23      379.56     82.08 o 
  14  12   4      173.36      142.56     54.16 o 
  15  12   4       14.54      160.04     66.50 o 
   1  13   4      257.65      329.08     25.18 o 
   2  13   4     8320.46     7865.72    180.84 o 
   3  13   4        0.73       15.55     19.99 o 
   4  13   4     2259.74     2094.72     98.89 o 
   5  13   4       37.09       49.86     20.89 o 
   6  13   4     1585.79     1485.26     58.40 o 
   7  13   4      647.66      714.68     50.18 o 
   8  13   4      946.15     1046.93     67.28 o 
   9  13   4      144.58       90.89     36.90 o 
  10  13   4      624.62      535.32     50.56 o 
  11  13   4      453.99      436.68     55.19 o 
  12  13   4     1985.83     1895.03    120.69 o 
  13  13   4      161.59      285.57     91.38 o 
  14  13   4      315.61      287.39     65.61 o 
   0  14   4      217.17      390.11     39.94 o 
   1  14   4        6.27      -13.03     25.09 o 
   2  14   4      184.18      172.16     24.96 o 
   3  14   4      335.43      486.63     42.80 o 
   4  14   4      316.64      400.06     32.62 o 
   5  14   4        7.50       22.17     21.31 o 
   6  14   4        7.20       58.00     22.36 o 
   7  14   4     1763.14     1948.59     76.43 o 
   8  14   4      257.36       77.20     39.42 o 
   9  14   4       14.18      -31.65     58.32 o 
  10  14   4       17.23       22.57     35.75 o 
  11  14   4      611.52      733.98     78.14 o 
  12  14   4       21.59       72.09     74.85 o 
  13  14   4      497.67      415.35     95.34 o 
   1  15   4      155.25      124.80     26.65 o 
   2  15   4     2387.68     2100.95     69.75 o 
   3  15   4       85.35      115.86     30.41 o 
   4  15   4      269.36      355.60     32.30 o 
   5  15   4        2.81       35.60     22.25 o 
   6  15   4      997.82      904.75     82.89 o 
   7  15   4      280.39      311.91     36.72 o 
   8  15   4     1094.59     1087.27     66.58 o 
   9  15   4       18.58       49.16     38.09 o 
  10  15   4      181.21      154.36     67.57 o 
  11  15   4        0.71       12.44     46.94 o 
  12  15   4      369.18      473.66     69.70 o 
  13  15   4        6.23      -41.44     56.74 o 
   0  16   4      535.03      287.98     67.35 o 
   1  16   4     1205.03     1224.23     61.77 o 
   2  16   4        0.01       14.25     22.09 o 
   3  16   4     2875.16     2679.04     93.67 o 
   4  16   4      242.41      197.97     38.32 o 
   5  16   4       10.49       44.72     22.60 o 
   6  16   4      410.92      413.81     39.22 o 
   7  16   4     4460.76     4261.29    123.02 o 
   8  16   4       14.55       79.18     35.18 o 
   9  16   4     1549.79     1445.17    104.16 o 
  10  16   4       19.13       56.67     39.56 o 
  11  16   4      259.51      225.48     60.51 o 
  12  16   4        5.47       36.12     52.74 o 
   1  17   4       13.46       81.08     30.42 o 
   2  17   4      100.58      175.45     28.36 o 
   3  17   4      305.56      252.74     51.78 o 
   4  17   4       50.48       97.08     25.88 o 
   5  17   4       23.80       44.60     25.15 o 
   6  17   4       70.05      132.92     32.28 o 
   7  17   4       80.86      109.45     33.16 o 
   8  17   4       72.17      143.27     41.04 o 
   9  17   4       25.29      119.05     37.43 o 
  10  17   4       33.81      107.49     41.75 o 
  11  17   4       24.78       31.55     49.26 o 
   0  18   4      136.65      185.77     45.79 o 
   1  18   4      335.32      397.39     40.14 o 
   2  18   4      668.07      565.88     44.75 o 
   3  18   4      297.56      305.83     34.38 o 
   4  18   4      152.38      147.20     37.75 o 
   5  18   4      275.05      252.35     36.96 o 
   6  18   4       17.50      108.18     33.47 o 
   7  18   4     1300.36     1422.26    105.99 o 
   8  18   4        0.22       71.81     40.66 o 
   9  18   4      543.73      565.22     62.63 o 
  10  18   4       15.63       94.64     49.54 o 
   1  19   4       38.23       45.75     29.35 o 
   2  19   4      887.66      843.99     54.17 o 
   3  19   4      110.77      132.14     53.93 o 
   4  19   4      198.54      229.82     37.43 o 
   5  19   4        4.94       54.62     30.66 o 
   6  19   4      503.63      468.66     48.71 o 
   7  19   4       19.00      136.73     36.76 o 
   8  19   4      912.58      882.34     74.84 o 
   9  19   4       50.90      131.42     46.59 o 
   0  20   4        2.73      102.59     47.50 o 
   1  20   4       17.28       85.27     33.03 o 
   2  20   4       19.81       59.98     40.83 o 
   3  20   4      211.19      273.32     43.27 o 
   4  20   4        6.81       49.48     35.03 o 
   5  20   4       16.57       91.69     37.09 o 
   6  20   4        4.71       42.00     35.38 o 
   7  20   4       85.39      117.12     40.80 o 
   8  20   4       11.71      143.12     47.98 o 
   1  21   4        9.54       88.74     38.42 o 
   2  21   4      979.77      953.03     67.60 o 
   3  21   4      111.61      145.21     53.31 o 
   4  21   4      137.31      193.19     63.97 o 
   5  21   4       10.91       37.67     79.71 o 
   6  21   4      148.57      362.70     65.06 o 
   0  22   4       53.45      101.18     69.52 o 
   1  22   4       16.51       70.65     48.29 o 
   2  22   4        6.37       87.82     51.05 o 
   3  22   4       55.28      188.16     59.71 o 
   1   1   5    56847.02    61178.25   1093.81 o 
   2   1   5     6348.66     6395.74    131.53 o 
   3   1   5     6902.10     7047.73    180.92 o 
   4   1   5        8.41       57.70     12.51 o 
   5   1   5      113.48      224.46     20.40 o 
   6   1   5     3291.75     3041.19    154.90 o 
   7   1   5     3305.46     3725.28    164.46 o 
   8   1   5     1390.15     1346.61     97.93 o 
   9   1   5        8.20       26.36     22.89 o 
  10   1   5      332.75      356.71     36.88 o 
  11   1   5      216.54      369.34     37.74 o 
  12   1   5      647.63      779.59     57.07 o 
  13   1   5       21.50      -30.21     30.76 o 
  14   1   5       71.86      106.74     40.39 o 
  15   1   5      746.64      716.87     69.44 o 
  16   1   5      744.82      720.33     74.42 o 
  17   1   5       15.28       16.90     41.33 o 
   0   2   5     5584.61     7942.25    216.31 o 
   1   2   5    40088.91    44460.67    877.68 o 
   2   2   5      975.99      944.30     28.26 o 
   3   2   5      184.70      204.61     13.36 o 
   4   2   5     8046.89     8621.94    272.36 o 
   5   2   5        2.96      -11.76     13.69 o 
   6   2   5      987.61     1134.68     45.97 o 
   7   2   5     1037.43     1373.72     54.41 o 
   8   2   5       38.56        6.38     20.47 o 
   9   2   5      599.63      582.54     39.05 o 
  10   2   5     1005.41     1414.58     89.05 o 
  11   2   5     3748.07     4487.00    167.76 o 
  12   2   5        2.86       52.67     31.80 o 
  13   2   5       12.48       31.94     36.50 o 
  14   2   5      124.48       56.75     41.17 o 
  15   2   5       35.01      -16.13     40.24 o 
  16   2   5       10.48       16.00     43.14 o 
  17   2   5       25.36       87.44     45.12 o 
   1   3   5     8219.88     8714.67    176.90 o 
   2   3   5     3172.32     3216.12     74.36 o 
   3   3   5       84.58      147.82     13.32 o 
   4   3   5       56.35      103.59     12.57 o 
   5   3   5      161.59      207.08     18.57 o 
   6   3   5     2359.25     2163.72    100.03 o 
   7   3   5     2284.50     2053.99     90.59 o 
   8   3   5     2718.10     2677.89     90.12 o 
   9   3   5      180.79      126.38     26.51 o 
  10   3   5      446.08      503.46     36.46 o 
  11   3   5       38.80       35.14     27.46 o 
  12   3   5        3.57        5.37     27.66 o 
  13   3   5       33.99       37.37     29.38 o 
  14   3   5        4.77       27.22     31.93 o 
  15   3   5       62.18       12.67     33.67 o 
  16   3   5      721.00      706.23    121.40 o 
  17   3   5      155.64      289.36     58.56 o 
   0   4   5     7600.79     8269.16    206.45 o 
   1   4   5       11.76       25.91      7.98 o 
   2   4   5      628.41      761.36     32.63 o 
   3   4   5     2775.04     2873.80    100.07 o 
   4   4   5      410.86      460.64     23.26 o 
   5   4   5       21.18       17.18     12.43 o 
   6   4   5      594.51      846.58     38.88 o 
   7   4   5    15117.62    16456.09    499.21 o 
   8   4   5      660.19      759.22     49.23 o 
   9   4   5     2658.78     3253.74     97.50 o 
  10   4   5      649.73      821.82     50.13 o 
  11   4   5     5271.38     5372.87    224.72 o 
  12   4   5      141.75       73.14     28.48 o 
  13   4   5      108.59      109.75     32.78 o 
  14   4   5       96.18       61.14     34.50 o 
  15   4   5     1695.34     1660.52     85.06 o 
  16   4   5       59.49       48.19     42.72 o 
  17   4   5     1368.26     1254.45     93.77 o 
   1   5   5      174.17      143.50     10.02 o 
   2   5   5     1829.32     1623.98     40.20 o 
   3   5   5      592.22      751.28     35.14 o 
   4   5   5        1.02       -3.43     12.69 o 
   5   5   5     2871.34     2902.22    111.90 o 
   6   5   5       24.70       13.73     16.10 o 
   7   5   5       28.63       22.99     19.65 o 
   8   5   5     1318.43     1648.89     68.65 o 
   9   5   5      204.86      185.45     28.92 o 
  10   5   5       22.46       37.60     24.94 o 
  11   5   5      573.10      708.69     49.90 o 
  12   5   5      175.23      262.87     38.22 o 
  13   5   5       12.48       24.65     49.23 o 
  14   5   5       84.56      121.47     35.97 o 
  15   5   5       29.13      113.35     39.81 o 
  16   5   5        7.03       -5.97     38.13 o 
  17   5   5       32.90       46.93     48.87 o 
   0   6   5    27835.94    28318.23    690.69 o 
   1   6   5      102.10      114.43     11.97 o 
   2   6   5      435.49      421.29     16.12 o 
   3   6   5     5188.65     4981.62    144.28 o 
   4   6   5      482.12      408.67     23.97 o 
   5   6   5      520.64      470.60     28.38 o 
   6   6   5     2158.08     2621.36    109.58 o 
   7   6   5     3279.28     3259.99    144.87 o 
   8   6   5      285.20      420.71     51.84 o 
   9   6   5      170.86      171.49     28.11 o 
  10   6   5      296.41      312.15     66.59 o 
  11   6   5      339.81      391.77     56.44 o 
  12   6   5        0.02        3.24     28.52 o 
  13   6   5     1283.30     1349.76     71.87 o 
  14   6   5      244.53      167.50     40.85 o 
  15   6   5      396.55      507.05     56.08 o 
  16   6   5       32.49      -19.61     42.68 o 
   1   7   5     6375.49     6372.86    120.57 o 
   2   7   5     9334.69     7495.41    148.05 o 
   3   7   5       89.64       22.76     12.55 o 
   4   7   5        3.69        3.41     13.32 o 
   5   7   5     3269.24     3157.70     85.12 o 
   6   7   5     1385.50     1092.06     59.24 o 
   7   7   5       41.49        3.04     23.77 o 
   8   7   5     2217.26     2188.41     82.11 o 
   9   7   5     1058.38     1180.13     81.08 o 
  10   7   5     1359.52     1165.13     87.60 o 
  11   7   5        1.35        8.68     28.38 o 
  12   7   5     2633.47     2484.63    153.02 o 
  13   7   5      369.75      423.68     47.32 o 
  14   7   5        5.27      -45.18     32.54 o 
  15   7   5      111.15        8.71     40.87 o 
  16   7   5      224.91      252.66     59.53 o 
   0   8   5     2455.07     2130.59     63.70 o 
   1   8   5      231.77      217.76     14.62 o 
   2   8   5       25.45       25.48     12.41 o 
   3   8   5       14.71       22.41     11.37 o 
   4   8   5      178.93      166.37     15.99 o 
   5   8   5       19.71       38.12     18.29 o 
   6   8   5     1041.62     1039.05     64.37 o 
   7   8   5      640.04      503.18     35.97 o 
   8   8   5      984.26      963.03     52.28 o 
   9   8   5      127.32      112.94     28.30 o 
  10   8   5      285.03      168.71     33.09 o 
  11   8   5      122.87      112.18     37.40 o 
  12   8   5      651.97      506.14     47.12 o 
  13   8   5      136.96      166.15     38.48 o 
  14   8   5       28.26        0.87     36.89 o 
  15   8   5      230.61      127.58     48.30 o 
  16   8   5      120.31       70.98     52.32 o 
   1   9   5       10.14       35.28     12.28 o 
   2   9   5    19639.27    17655.98    339.56 o 
   3   9   5     2677.05     2157.79     53.27 o 
   4   9   5     5099.23     4851.15    108.08 o 
   5   9   5      830.04      747.40     34.99 o 
   6   9   5     4859.48     4114.79    172.29 o 
   7   9   5       41.80       33.08     26.67 o 
   8   9   5     1487.74     1455.80     61.45 o 
   9   9   5       12.12        0.55     27.87 o 
  10   9   5      868.03      697.91     49.59 o 
  11   9   5      237.22      209.12     36.55 o 
  12   9   5     2169.37     2089.26    174.77 o 
  13   9   5        2.48       33.16     34.59 o 
  14   9   5        8.29       40.59     40.00 o 
  15   9   5       65.70       81.42     46.96 o 
  16   9   5      773.46      782.99     94.07 o 
   0  10   5       31.44        4.34     16.67 o 
   1  10   5      859.60      800.94     29.57 o 
   2  10   5     1681.44     1676.03     43.58 o 
   3  10   5     1623.21     1520.24     44.22 o 
   4  10   5       55.43       51.48     18.41 o 
   5  10   5      473.00      498.69     33.66 o 
   6  10   5       34.36       28.21     23.89 o 
   7  10   5     1344.91     1310.34     78.24 o 
   8  10   5      172.41      159.01     28.07 o 
   9  10   5      266.99      290.98     38.48 o 
  10  10   5        3.87      -16.00     28.41 o 
  11  10   5      114.55       68.18     33.09 o 
  12  10   5       68.66       14.50     35.31 o 
  13  10   5      399.67      457.08     91.18 o 
  14  10   5       88.12      171.14     48.31 o 
  15  10   5        8.34       43.66     53.18 o 
   1  11   5      157.18      138.57     17.16 o 
   2  11   5     2110.61     1616.86     49.79 o 
   3  11   5     1449.05     1002.74     54.41 o 
   4  11   5     2252.67     1922.09     62.22 o 
   5  11   5      509.53      446.32     51.80 o 
   6  11   5     1183.96     1118.56     51.80 o 
   7  11   5       17.36       41.13     23.26 o 
   8  11   5       26.99       37.53     25.08 o 
   9  11   5       61.14      102.73     27.64 o 
  10  11   5      833.96      654.10     52.11 o 
  11  11   5       10.10       13.23     33.64 o 
  12  11   5     1268.17     1015.46     92.87 o 
  13  11   5        6.13       31.14     42.65 o 
  14  11   5      289.33      240.69     72.09 o 
  15  11   5        8.99      164.85     59.29 o 
   0  12   5     1410.23     1133.50     57.81 o 
   1  12   5     3143.90     2527.33     72.71 o 
   2  12   5       74.70       88.07     19.74 o 
   3  12   5     7547.14     6560.49    165.58 o 
   4  12   5     1741.53     1540.85     55.86 o 
   5  12   5      168.64      188.55     25.24 o 
   6  12   5      234.59      236.38     30.35 o 
   7  12   5     4105.19     3731.36    114.48 o 
   8  12   5       91.19       69.08     38.41 o 
   9  12   5       89.28      131.51     29.40 o 
  10  12   5        5.23       26.13     36.24 o 
  11  12   5      788.24      712.72     72.16 o 
  12  12   5        0.16       84.78     43.52 o 
  13  12   5     1171.98     1078.70     80.81 o 
  14  12   5        5.67       74.80     54.38 o 
   1  13   5       21.22        6.23     17.22 o 
   2  13   5        3.31       40.69     20.05 o 
   3  13   5        6.52       -6.32     19.18 o 
   4  13   5       43.10       69.32     22.52 o 
   5  13   5        1.99       34.08     21.13 o 
   6  13   5        0.40       -3.34     23.19 o 
   7  13   5       28.15       34.05     25.78 o 
   8  13   5       72.02       92.02     29.84 o 
   9  13   5       29.64       17.19     34.13 o 
  10  13   5       26.79      -28.67     37.63 o 
  11  13   5        1.92      -17.56     38.25 o 
  12  13   5        9.47       41.98     43.66 o 
  13  13   5       14.29       74.75     47.58 o 
  14  13   5       52.82      138.18     68.93 o 
   0  14   5     2076.27     1532.59     88.39 o 
   1  14   5     1458.82     1379.22     79.76 o 
   2  14   5        7.98       -2.97     19.49 o 
   3  14   5     2470.87     2268.76     72.94 o 
   4  14   5     2355.85     2014.31     75.43 o 
   5  14   5      382.81      367.44     32.47 o 
   6  14   5       53.32      141.74     32.32 o 
   7  14   5     1460.22     1246.08     66.33 o 
   8  14   5      135.66      143.39     33.25 o 
   9  14   5      529.37      434.10     46.45 o 
  10  14   5      248.25      221.13     47.52 o 
  11  14   5     1071.12      993.88     77.47 o 
  12  14   5        0.12       28.33     50.55 o 
  13  14   5      566.82      548.51     84.74 o 
   1  15   5      436.38      455.77     33.51 o 
   2  15   5     1228.47     1247.64     51.97 o 
   3  15   5       86.79      212.29     26.71 o 
   4  15   5     1913.11     1410.41     57.26 o 
   5  15   5      165.11      189.86     28.32 o 
   6  15   5      559.16      545.15     42.51 o 
   7  15   5        0.58       50.15     33.44 o 
   8  15   5     1276.37     1069.28     64.45 o 
   9  15   5      447.33      255.04     52.49 o 
  10  15   5      129.60      106.04     39.03 o 
  11  15   5      171.77      208.56     90.63 o 
  12  15   5      906.43      752.99    113.99 o 
   0  16   5       45.83       18.19     31.73 o 
   1  16   5       57.33      102.82     27.39 o 
   2  16   5       97.65      144.91     31.44 o 
   3  16   5      244.55      360.89     32.56 o 
   4  16   5      368.37      411.15     37.60 o 
   5  16   5        5.64       34.16     26.28 o 
   6  16   5       12.72       20.61     27.01 o 
   7  16   5      290.52      396.14     46.75 o 
   8  16   5       33.36       76.05     35.61 o 
   9  16   5        0.25       36.46     34.75 o 
  10  16   5       47.55        7.29     42.56 o 
  11  16   5      125.18      118.11     53.79 o 
  12  16   5        2.04      -19.04     59.28 o 
   1  17   5      278.25      227.92     32.38 o 
   2  17   5     3607.95     3651.29    115.87 o 
   3  17   5      235.65      277.22     36.35 o 
   4  17   5      192.70      209.47     40.28 o 
   5  17   5       37.35      111.98     30.17 o 
   6  17   5     2712.05     2711.16     97.87 o 
   7  17   5        7.63       33.09     34.68 o 
   8  17   5     1820.79     1754.42     88.47 o 
   9  17   5       96.77      130.39     45.78 o 
  10  17   5       14.33       58.18     41.44 o 
  11  17   5        3.88       31.73     52.99 o 
   0  18   5      105.09       84.23     44.61 o 
   1  18   5      125.10      101.05     32.10 o 
   2  18   5       20.98       65.59     30.77 o 
   3  18   5      353.14      361.98     57.00 o 
   4  18   5      243.12      214.41     34.82 o 
   5  18   5       96.92       81.35     32.42 o 
   6  18   5      114.45      139.02     33.84 o 
   7  18   5      588.33      627.59     77.58 o 
   8  18   5        9.46       46.57     40.20 o 
   9  18   5      389.89      358.89     58.39 o 
  10  18   5        1.62       41.16     52.05 o 
   1  19   5      229.37      308.45     44.18 o 
   2  19   5      119.48      318.69     42.28 o 
   3  19   5       88.62      178.76     37.05 o 
   4  19   5       24.79      116.32     34.53 o 
   5  19   5        5.32       40.84     40.71 o 
   6  19   5       76.06      120.90     35.31 o 
   7  19   5        1.51       93.29     42.00 o 
   8  19   5      311.51      494.87     59.85 o 
   9  19   5       20.37       46.28     46.58 o 
   0  20   5      338.85      437.07     95.59 o 
   1  20   5      249.54      429.64     54.84 o 
   2  20   5       12.26       63.52     37.68 o 
   3  20   5      738.48      986.11     76.62 o 
   4  20   5      354.27      334.73     47.20 o 
   5  20   5        0.13       22.82     36.15 o 
   6  20   5        0.62       81.65     38.99 o 
   7  20   5      328.37      502.28     73.50 o 
   1  21   5       26.26       15.83     57.38 o 
   2  21   5        1.40       13.13     41.45 o 
   3  21   5        1.83       71.41     43.67 o 
   4  21   5        4.11      113.24     68.67 o 
   5  21   5        4.53      116.87     50.57 o 
   0  22   5       57.70      128.92     81.47 o 
   1  22   5      296.94      424.54     62.77 o 
   2  22   5      137.26      241.85     56.61 o 
   0   0   6    13078.31    15406.93    535.71 o 
   1   0   6      154.25      142.70     12.85 o 
   2   0   6      145.23      104.69     13.70 o 
   3   0   6     1021.96      663.45     34.43 o 
   4   0   6     6728.16     6466.34    202.93 o 
   5   0   6      493.51      570.42     51.15 o 
   6   0   6      506.80      514.98     40.46 o 
   7   0   6     2601.25     2336.64    247.66 o 
   8   0   6    16221.75    19790.92    699.46 o 
   9   0   6       61.33      169.45     58.66 o 
  10   0   6      521.76      676.36     57.84 o 
  11   0   6     4971.20     4232.78    477.95 o 
  12   0   6     1459.79     1593.81     96.45 o 
  13   0   6       11.17       45.76     47.32 o 
  14   0   6      967.26     1020.56    106.76 o 
  15   0   6       85.70       80.84     66.00 o 
  16   0   6      674.01      714.03    109.07 o 
  17   0   6     1131.51     1024.14    129.04 o 
   1   1   6     4082.08     3963.93     75.87 o 
   2   1   6     1449.30     1476.82     34.55 o 
   3   1   6     5770.22     6230.47    129.63 o 
   4   1   6       29.37       28.83     12.68 o 
   5   1   6     2013.75     2265.33     74.65 o 
   6   1   6       30.90       46.23     18.69 o 
   7   1   6     2987.78     3492.02    109.70 o 
   8   1   6       85.04      102.08     24.91 o 
   9   1   6       75.21       65.51     24.25 o 
  10   1   6     2235.48     2233.30     98.15 o 
  11   1   6      116.04       55.75     43.06 o 
  12   1   6     1923.37     1897.56     92.56 o 
  13   1   6      522.62      550.10     48.85 o 
  14   1   6      150.61      143.81     58.32 o 
  15   1   6      136.26       46.49     42.17 o 
  16   1   6      136.27      116.05     53.21 o 
  17   1   6       10.89       15.43     46.69 o 
   0   2   6    72785.49    76881.05   2031.44 o 
   1   2   6     9917.08     9831.39    180.54 o 
   2   2   6     2282.01     2130.97     48.86 o 
   3   2   6      718.79      579.87     21.62 o 
   4   2   6     4472.94     4505.20    103.00 o 
   5   2   6      768.00      796.08     33.84 o 
   6   2   6       19.73       -9.64     16.69 o 
   7   2   6      261.41      199.25     24.79 o 
   8   2   6        3.50       -3.49     21.38 o 
   9   2   6      205.29      190.39     32.92 o 
  10   2   6      446.09      544.70     41.85 o 
  11   2   6       96.30       47.58     33.25 o 
  12   2   6      340.19      320.99     45.06 o 
  13   2   6        4.76       -7.29     31.44 o 
  14   2   6      248.94      232.84     57.26 o 
  15   2   6      302.58      337.71     56.83 o 
  16   2   6      274.30      273.65     53.39 o 
  17   2   6      195.69      307.15     58.90 o 
   1   3   6       73.55      111.90     10.86 o 
   2   3   6    16849.09    15912.65    319.19 o 
   3   3   6     3213.29     2958.86     70.94 o 
   4   3   6      107.86      106.77     12.53 o 
   5   3   6     1067.12      563.95     24.10 o 
   6   3   6      245.92      249.84     32.61 o 
   7   3   6     3076.42     3071.33    170.27 o 
   8   3   6      679.14      722.23     41.89 o 
   9   3   6     2882.55     2529.36    115.57 o 
  10   3   6     1088.46     1153.65     58.21 o 
  11   3   6       83.79      111.11     31.79 o 
  12   3   6      224.88      260.17     39.51 o 
  13   3   6        7.43       -1.24     24.65 o 
  14   3   6      133.84       73.83     36.97 o 
  15   3   6      218.72      239.41     51.67 o 
  16   3   6      247.49      170.70     52.77 o 
  17   3   6      352.64      222.56     75.26 o 
   0   4   6    25323.71    25276.10    674.13 o 
   1   4   6      149.34      132.90     11.14 o 
   2   4   6      416.46      473.24     18.91 o 
   3   4   6       69.06       96.29     12.84 o 
   4   4   6     2191.78     2287.48     62.79 o 
   5   4   6      104.84       66.77     17.97 o 
   6   4   6     2371.15     3027.85    146.12 o 
   7   4   6      193.45      139.55     23.17 o 
   8   4   6     3638.95     3402.50    111.92 o 
   9   4   6      129.99      104.36     26.41 o 
  10   4   6      601.51      585.13     57.60 o 
  11   4   6       10.94       26.84     28.73 o 
  12   4   6       47.61       35.05     29.15 o 
  13   4   6      331.29      292.56     40.15 o 
  14   4   6      263.58      176.63     46.53 o 
  15   4   6      876.38      881.07     75.88 o 
  16   4   6      347.88      327.71     63.29 o 
  17   4   6        1.81       15.61     58.47 o 
   1   5   6     5420.28     4509.14     91.11 o 
   2   5   6     1590.63     1213.54     33.21 o 
   3   5   6      810.91      693.95     27.93 o 
   4   5   6      670.80      649.08     32.20 o 
   5   5   6    18603.14    17895.03    585.29 o 
   6   5   6    11955.68    13946.32    544.76 o 
   7   5   6      261.28      178.64     26.90 o 
   8   5   6     3400.86     3022.44    173.24 o 
   9   5   6     8149.97     7629.19    252.64 o 
  10   5   6      439.17      461.99     40.94 o 
  11   5   6      797.07      865.09     54.60 o 
  12   5   6       74.28       48.08     28.68 o 
  13   5   6     1714.11     1441.29     84.04 o 
  14   5   6       90.44       97.59     38.38 o 
  15   5   6      553.76      622.73     80.99 o 
  16   5   6      472.87      465.12     64.43 o 
   0   6   6     2891.00     2479.21     69.53 o 
   1   6   6     1294.13     1141.65     28.56 o 
   2   6   6      170.57      169.60     14.32 o 
   3   6   6      423.16      581.95     24.58 o 
   4   6   6      473.14      434.44     29.30 o 
   5   6   6       70.16       40.45     18.00 o 
   6   6   6      131.17       85.10     21.62 o 
   7   6   6     1090.94      909.23     58.34 o 
   8   6   6      176.96      203.63     30.16 o 
   9   6   6     1259.02      864.54     58.32 o 
  10   6   6      160.15      283.22     36.85 o 
  11   6   6      287.86      261.15     35.42 o 
  12   6   6        0.58      -35.24     28.61 o 
  13   6   6      455.71      366.93     45.02 o 
  14   6   6      327.46      349.26     47.53 o 
  15   6   6       12.76        4.69     42.65 o 
  16   6   6      123.27       87.13     52.63 o 
   1   7   6     2865.91     2404.68     51.03 o 
   2   7   6     2603.98     2285.17     49.11 o 
   3   7   6      104.87      137.43     16.18 o 
   4   7   6      946.28      716.76     29.36 o 
   5   7   6     4740.69     3995.57    104.37 o 
   6   7   6     4822.87     4998.90    232.46 o 
   7   7   6      618.48      748.26     49.19 o 
   8   7   6      138.15       97.56     26.34 o 
   9   7   6      396.55      382.14     38.52 o 
  10   7   6      130.91      107.88     31.65 o 
  11   7   6     1240.51     1064.50     89.36 o 
  12   7   6      310.51      265.29     39.20 o 
  13   7   6      391.74      341.88     48.97 o 
  14   7   6       33.94       15.37     39.37 o 
  15   7   6        5.06       31.51     45.51 o 
  16   7   6      126.57       42.57     51.31 o 
   0   8   6    10039.53     8739.71    220.49 o 
   1   8   6     2909.70     2430.10     52.22 o 
   2   8   6       92.36      106.72     13.14 o 
   3   8   6     7696.92     6903.52    154.95 o 
   4   8   6     3925.72     3553.21     87.01 o 
   5   8   6      703.49      726.10     31.95 o 
   6   8   6     3103.12     2592.84    117.42 o 
   7   8   6     2930.23     2360.38    160.00 o 
   8   8   6     1578.97     1382.62     58.95 o 
   9   8   6      305.96      475.77     42.65 o 
  10   8   6      803.64      775.60     86.23 o 
  11   8   6      480.77      523.18     60.83 o 
  12   8   6      281.48      181.64     41.84 o 
  13   8   6     1070.71      922.22     90.62 o 
  14   8   6      714.53      664.50     64.27 o 
  15   8   6      207.89      197.48     54.52 o 
  16   8   6      104.88      141.02     56.52 o 
   1   9   6      158.48      148.84     15.07 o 
   2   9   6      503.56      442.40     20.67 o 
   3   9   6       32.39       21.07     14.75 o 
   4   9   6       10.38       13.25     16.28 o 
   5   9   6      267.99      228.71     22.67 o 
   6   9   6      998.15      979.90     64.29 o 
   7   9   6      210.38      210.36     27.60 o 
   8   9   6      270.96      246.65     37.68 o 
   9   9   6        4.80        2.26     27.79 o 
  10   9   6      533.47      477.78     45.73 o 
  11   9   6        4.14       23.17     38.78 o 
  12   9   6        2.73       44.35     36.55 o 
  13   9   6       60.38       94.43     37.31 o 
  14   9   6       20.97       16.88     39.01 o 
  15   9   6      169.28      281.16     58.32 o 
   0  10   6     2651.83     2315.45     77.65 o 
   1  10   6      622.68      562.08     23.92 o 
   2  10   6       63.07       59.96     15.95 o 
   3  10   6     9014.41     8092.25    183.99 o 
   4  10   6     6502.32     5856.53    179.18 o 
   5  10   6       31.49       96.19     39.72 o 
   6  10   6     1865.20     1494.58     59.48 o 
   7  10   6      540.64      564.91     40.63 o 
   8  10   6       17.30       -2.94     22.47 o 
   9  10   6      565.44      604.15     52.81 o 
  10  10   6      193.05      186.57     40.21 o 
  11  10   6      930.97     1008.37     77.45 o 
  12  10   6       11.82      -50.82     35.16 o 
  13  10   6      354.14      274.12     51.19 o 
  14  10   6      165.51      171.65     49.60 o 
  15  10   6      181.24      301.93     59.92 o 
   1  11   6      918.71      621.77     28.60 o 
   2  11   6     2044.44     1636.22     51.15 o 
   3  11   6     2477.89     2049.86     85.04 o 
   4  11   6      698.46      543.83     44.03 o 
   5  11   6     1234.10      896.09     45.30 o 
   6  11   6     1014.37      877.21     72.08 o 
   7  11   6      272.44      256.79     32.19 o 
   8  11   6      844.91      852.78     54.15 o 
   9  11   6      148.98      172.62     33.65 o 
  10  11   6       25.31       54.12     33.11 o 
  11  11   6      146.87      154.66     44.21 o 
  12  11   6      640.30      668.79    126.68 o 
  13  11   6        4.75       39.58     40.86 o 
  14  11   6       71.15      124.32     48.24 o 
  15  11   6       26.92       55.13     55.69 o 
   0  12   6        2.52       14.06     20.81 o 
   1  12   6      262.07      238.56     28.99 o 
   2  12   6      768.01      666.16     34.93 o 
   3  12   6      252.33      274.26     26.57 o 
   4  12   6      815.99      869.15     41.79 o 
   5  12   6      265.20      246.39     34.02 o 
   6  12   6       25.52       56.90     27.33 o 
   7  12   6      103.34      176.09     33.13 o 
   8  12   6       89.93      133.43     31.43 o 
   9  12   6      168.52      201.76     34.51 o 
  10  12   6      705.22      666.81     62.99 o 
  11  12   6      693.92      668.59    102.22 o 
  12  12   6       18.81       30.78     38.10 o 
  13  12   6        7.14       89.63     46.09 o 
  14  12   6      388.85      319.40     67.77 o 
   1  13   6     2474.47     2299.48     70.77 o 
   2  13   6     2088.47     1883.07     62.38 o 
   3  13   6     2019.15     1915.89     65.48 o 
   4  13   6       58.91       20.66     21.97 o 
   5  13   6     4740.49     4333.72    128.60 o 
   6  13   6     2408.49     2092.34     86.25 o 
   7  13   6       23.23       29.76     28.51 o 
   8  13   6      571.32      639.07     48.96 o 
   9  13   6     1062.36     1187.51     68.08 o 
  10  13   6        0.67       43.11     43.86 o 
  11  13   6      505.85      528.55     82.34 o 
  12  13   6     1156.77      995.29     78.20 o 
  13  13   6      384.92      441.99     63.97 o 
  14  13   6       34.33      196.79     69.85 o 
   0  14   6       95.28      167.41     39.38 o 
   1  14   6        3.53       14.84     21.69 o 
   2  14   6      353.28      308.52     29.92 o 
   3  14   6     2253.48     2008.03     75.24 o 
   4  14   6      372.34      376.31     39.80 o 
   5  14   6       49.89       38.46     24.63 o 
   6  14   6        4.14       67.44     27.64 o 
   7  14   6      450.30      562.41     47.19 o 
   8  14   6      296.97      272.96     40.40 o 
   9  14   6      251.10      282.54     41.39 o 
  10  14   6      933.52      930.97     62.93 o 
  11  14   6      387.16      399.10     79.65 o 
  12  14   6        4.29       10.41     44.12 o 
  13  14   6      472.75      485.69     74.84 o 
   1  15   6      629.32      610.05     49.11 o 
   2  15   6      524.81      416.00     36.79 o 
   3  15   6      278.20      289.87     31.85 o 
   4  15   6      205.61      174.35     30.83 o 
   5  15   6     1378.43     1284.51     60.41 o 
   6  15   6      280.42      252.59     37.44 o 
   7  15   6       57.87       88.13     29.98 o 
   8  15   6      636.45      682.55     54.68 o 
   9  15   6      592.35      655.66     57.09 o 
  10  15   6        2.86       60.86     43.67 o 
  11  15   6       38.43       98.53     45.01 o 
  12  15   6       14.00       -1.19     45.01 o 
   0  16   6     2888.81     2557.09    124.54 o 
   1  16   6      661.94      603.46     47.28 o 
   2  16   6     2007.57     1848.94     82.10 o 
   3  16   6     2286.77     2151.20     82.38 o 
   4  16   6     1282.71     1310.46     66.09 o 
   5  16   6       68.91       54.26     27.65 o 
   6  16   6      215.86      337.22     45.89 o 
   7  16   6     1007.29     1046.78     66.08 o 
   8  16   6       41.33      126.12     33.73 o 
   9  16   6      145.82      251.90     43.94 o 
  10  16   6      497.02      592.22     71.78 o 
  11  16   6      116.35       80.93     51.34 o 
   1  17   6      145.99      171.93     40.45 o 
   2  17   6        3.35       61.29     30.70 o 
   3  17   6        4.84       50.28     34.49 o 
   4  17   6       35.21       45.94     27.91 o 
   5  17   6       68.54       63.52     32.75 o 
   6  17   6      111.76      152.83     32.80 o 
   7  17   6        2.52        3.84     33.66 o 
   8  17   6       13.55       27.94     37.86 o 
   9  17   6        9.88       77.07     37.03 o 
  10  17   6      239.24      292.08     61.63 o 
  11  17   6        5.64       -4.90     55.67 o 
   0  18   6      291.09      273.06     68.43 o 
   1  18   6      799.91      656.10     59.91 o 
   2  18   6       38.82       45.63     35.72 o 
   3  18   6      295.16      222.47     43.58 o 
   4  18   6      226.99      204.24     38.62 o 
   5  18   6      410.65      348.47     43.05 o 
   6  18   6       19.44       37.15     33.52 o 
   7  18   6      548.89      510.39     53.23 o 
   8  18   6      195.14      190.68     50.89 o 
   9  18   6      110.09      136.16     51.67 o 
   1  19   6      252.62      293.88     56.58 o 
   2  19   6      208.48      306.75     48.24 o 
   3  19   6       45.07       97.25     38.43 o 
   4  19   6       45.48       63.21     39.25 o 
   5  19   6      162.63      122.03     42.08 o 
   6  19   6      317.20      343.22     50.35 o 
   7  19   6       29.15       69.81     43.57 o 
   8  19   6      241.40      294.51     58.56 o 
   0  20   6      407.84      418.92     76.66 o 
   1  20   6       90.04      169.61     45.07 o 
   2  20   6      113.18      183.67     46.18 o 
   3  20   6       61.77      117.31     53.93 o 
   4  20   6      165.18      194.90     76.51 o 
   5  20   6       13.53       43.39     40.23 o 
   6  20   6      210.71      299.85     53.45 o 
   7  20   6       90.35      193.80     59.05 o 
   1  21   6      302.75      367.95     61.15 o 
   2  21   6      624.47      631.80     67.73 o 
   3  21   6      240.51      334.36     54.15 o 
   4  21   6      122.66      117.88     53.62 o 
   5  21   6      143.09      213.36     50.58 o 
   1   1   7    13050.92    13055.81    228.30 o 
   2   1   7    11839.92    12411.24    238.38 o 
   3   1   7     2600.37     2531.71     58.54 o 
   4   1   7       30.88       23.18     12.73 o 
   5   1   7     5275.27     4699.81    109.03 o 
   6   1   7       13.39       23.72     17.03 o 
   7   1   7      190.30      159.46     24.95 o 
   8   1   7     3219.40     3893.03    121.32 o 
   9   1   7     4643.41     5298.19    159.80 o 
  10   1   7     1667.15     2107.72    134.21 o 
  11   1   7       79.79       42.57     36.69 o 
  12   1   7     1005.60     1076.17     72.66 o 
  13   1   7        9.93       23.85     34.22 o 
  14   1   7      279.31      251.40     50.16 o 
  15   1   7     1719.06     1777.15    140.29 o 
  16   1   7      202.20      152.14     59.11 o 
  17   1   7        5.15      -73.49     51.20 o 
   0   2   7     4956.69     4281.85    111.05 o 
   1   2   7    14355.59    13659.07    249.20 o 
   2   2   7     5724.39     6386.76    126.15 o 
   3   2   7     5641.58     5825.05    130.01 o 
   4   2   7     2009.24     1744.83     47.35 o 
   5   2   7      300.31      283.78     21.42 o 
   6   2   7       18.17      -24.57     16.38 o 
   7   2   7     1382.96      884.46     43.19 o 
   8   2   7      395.57      499.22     36.17 o 
   9   2   7       51.43       71.56     27.34 o 
  10   2   7     4557.40     4204.49    243.33 o 
  11   2   7     5136.85     5059.01    255.56 o 
  12   2   7      289.45      209.37     41.36 o 
  13   2   7       47.03        8.60     39.71 o 
  14   2   7     1111.01     1118.87     81.26 o 
  15   2   7        7.83      -43.88     37.63 o 
  16   2   7        1.75       28.28     52.39 o 
  17   2   7      247.25      202.94     63.24 o 
   1   3   7    15783.50    16030.52    305.29 o 
   2   3   7      804.74      838.72     26.10 o 
   3   3   7      310.80      435.42     17.39 o 
   4   3   7      106.94      108.32     15.55 o 
   5   3   7     5116.04     5510.69    126.11 o 
   6   3   7      987.76      966.63     37.42 o 
   7   3   7       69.48      132.36     24.57 o 
   8   3   7      107.05      184.31     32.58 o 
   9   3   7     1516.04     1499.54     74.24 o 
  10   3   7       94.72       92.32     32.25 o 
  11   3   7     2088.54     1924.23    104.11 o 
  12   3   7      122.03       82.90     29.83 o 
  13   3   7      563.82      696.88     53.67 o 
  14   3   7      577.36      536.12     61.40 o 
  15   3   7      297.17      386.88     93.75 o 
  16   3   7        7.36       16.73     49.62 o 
  17   3   7        4.57        2.97     54.28 o 
   0   4   7     1197.49     1524.61     72.12 o 
   1   4   7     9972.65     8967.66    174.14 o 
   2   4   7      195.15      204.40     14.30 o 
   3   4   7     3045.59     2572.63     60.49 o 
   4   4   7     8543.46     8015.97    178.69 o 
   5   4   7     5169.00     5039.01    125.66 o 
   6   4   7     9090.40     9426.58    236.42 o 
   7   4   7      793.80      616.50     39.38 o 
   8   4   7     1267.04     1240.08     58.31 o 
   9   4   7      106.47      111.81     33.55 o 
  10   4   7     2633.56     2400.68    108.50 o 
  11   4   7      226.23      227.92     36.68 o 
  12   4   7        3.41        6.14     27.84 o 
  13   4   7      430.31      454.11     47.24 o 
  14   4   7     1373.41     1204.75     82.21 o 
  15   4   7       26.72      -28.57     53.20 o 
  16   4   7      146.36      104.32     65.22 o 
   1   5   7      253.21      264.67     13.65 o 
   2   5   7       68.52       86.96     12.34 o 
   3   5   7     1360.51     1395.77     38.58 o 
   4   5   7      455.89      552.85     25.42 o 
   5   5   7     1503.79     1519.73     50.79 o 
   6   5   7      660.13      729.46     36.98 o 
   7   5   7      928.95     1182.36     86.70 o 
   8   5   7     1165.92     1388.15     70.87 o 
   9   5   7      468.60      596.50     43.77 o 
  10   5   7      110.40       57.67     29.11 o 
  11   5   7       95.12      137.77     37.63 o 
  12   5   7      492.26      505.34     46.18 o 
  13   5   7       12.82       17.94     36.76 o 
  14   5   7      196.47      207.92     50.04 o 
  15   5   7        0.36      130.67     52.03 o 
  16   5   7        4.38       40.98     61.65 o 
   0   6   7    13228.77    13496.81    334.51 o 
   1   6   7       39.54       61.59     10.74 o 
   2   6   7      350.64      300.19     17.69 o 
   3   6   7      979.62     1398.88     38.96 o 
   4   6   7     1651.62     1372.41     41.95 o 
   5   6   7     4907.51     4243.30    123.14 o 
   6   6   7     3167.28     3127.88     86.65 o 
   7   6   7     2008.07     1856.65     67.70 o 
   8   6   7     2617.61     2381.01    102.54 o 
   9   6   7      121.15      186.39     35.75 o 
  10   6   7     2987.76     3021.81    107.57 o 
  11   6   7       50.37       50.88     52.37 o 
  12   6   7       36.76       -8.19     30.78 o 
  13   6   7      201.40      203.21     44.72 o 
  14   6   7     1141.51     1096.04     78.93 o 
  15   6   7      197.95      115.20     53.75 o 
  16   6   7      143.78       37.80     63.59 o 
   1   7   7     1072.24      864.26     24.41 o 
   2   7   7     1272.70     1266.14     34.32 o 
   3   7   7        9.46       -0.58     12.82 o 
   4   7   7      403.58      369.88     22.83 o 
   5   7   7     1641.63     1634.37     49.95 o 
   6   7   7      179.14      180.06     24.39 o 
   7   7   7      148.23      155.26     26.28 o 
   8   7   7      278.25      471.45     39.06 o 
   9   7   7     2579.62     2621.65    165.41 o 
  10   7   7       10.06       40.20     31.34 o 
  11   7   7     1082.98     1133.48     81.84 o 
  12   7   7      107.84      116.12     39.38 o 
  13   7   7     1640.97     1498.04     88.04 o 
  14   7   7        0.38      -36.22     51.85 o 
  15   7   7      489.81      430.73     65.25 o 
  16   7   7       93.46       37.89     55.22 o 
   0   8   7       72.88      119.40     18.23 o 
   1   8   7       98.36       86.81     12.34 o 
   2   8   7      543.08      599.08     29.36 o 
   3   8   7      439.00      391.51     22.63 o 
   4   8   7      876.61      730.51     30.96 o 
   5   8   7       92.81      129.09     20.24 o 
   6   8   7     2360.38     2387.41     77.11 o 
   7   8   7       31.10       17.66     20.44 o 
   8   8   7       86.47       74.82     26.96 o 
   9   8   7       49.65       59.73     32.55 o 
  10   8   7     3226.73     3270.05    129.39 o 
  11   8   7      312.82      375.71     57.07 o 
  12   8   7       22.15       78.66     47.35 o 
  13   8   7       98.84       72.07     44.21 o 
  14   8   7      222.54      241.89     52.64 o 
  15   8   7        6.51       -1.16     58.01 o 
   1   9   7     6971.76     6681.26    123.18 o 
   2   9   7     1347.34     1446.60     44.81 o 
   3   9   7     6327.39     5880.35    136.04 o 
   4   9   7     2914.16     2834.88     88.57 o 
   5   9   7    15052.27    15289.47    384.31 o 
   6   9   7      280.79      371.51     41.93 o 
   7   9   7       10.34       -0.72     22.55 o 
   8   9   7      673.02      572.77     45.76 o 
   9   9   7      380.66      404.52     47.09 o 
  10   9   7       26.26       22.28     33.26 o 
  11   9   7      418.64      442.38     57.70 o 
  12   9   7     1091.26     1194.80     92.31 o 
  13   9   7      540.61      479.00     56.76 o 
  14   9   7        2.31       43.54     42.71 o 
  15   9   7      613.96      581.13     69.19 o 
   0  10   7     3245.94     3677.08    110.96 o 
   1  10   7     1500.46     1477.89     40.80 o 
   2  10   7       11.68      -21.99     14.66 o 
   3  10   7     1698.93     1425.72    102.60 o 
   4  10   7     1562.37     1734.17     80.22 o 
   5  10   7      263.81      368.94     32.11 o 
   6  10   7      324.24      291.88     33.52 o 
   7  10   7     1722.04     1587.33     71.53 o 
   8  10   7     1438.15     1462.80     69.74 o 
   9  10   7      146.37      214.85     35.09 o 
  10  10   7        8.62       29.24     31.73 o 
  11  10   7       24.79       19.86     41.70 o 
  12  10   7        6.03       22.54     38.83 o 
  13  10   7       52.87       58.79     39.41 o 
  14  10   7       25.28       72.73     44.59 o 
  15  10   7       29.65       47.22     60.21 o 
   1  11   7     3368.69     2617.77     65.32 o 
   2  11   7      375.81      367.64     25.30 o 
   3  11   7      816.60      648.52     46.83 o 
   4  11   7      275.13      248.93     32.20 o 
   5  11   7     5452.23     4708.89    215.40 o 
   6  11   7      449.57      458.16     40.05 o 
   7  11   7       23.10        3.78     25.05 o 
   8  11   7      645.57      712.02     50.76 o 
   9  11   7     1974.99     1679.40     78.62 o 
  10  11   7      669.62      527.92     56.20 o 
  11  11   7      126.19      209.89     44.46 o 
  12  11   7       74.77       23.11     38.89 o 
  13  11   7      320.01      245.85     51.84 o 
  14  11   7       52.78      101.00     48.73 o 
   0  12   7     2265.82     2190.96     87.56 o 
   1  12   7        3.20      -15.43     16.82 o 
   2  12   7       15.05       22.54     21.56 o 
   3  12   7      352.30      275.92     30.28 o 
   4  12   7     4903.43     4619.13    147.13 o 
   5  12   7      335.29      249.88     36.28 o 
   6  12   7     2473.45     2319.76     90.95 o 
   7  12   7     1174.21     1008.59     58.81 o 
   8  12   7      278.35      310.04     39.38 o 
   9  12   7        7.76       42.99     31.90 o 
  10  12   7     2000.24     1917.99     97.71 o 
  11  12   7      159.65      110.41     42.84 o 
  12  12   7       19.05      -11.41     39.84 o 
  13  12   7      359.04      350.16     58.19 o 
  14  12   7      622.72      504.65     67.58 o 
   1  13   7       16.14      -18.40     23.20 o 
   2  13   7      110.27       59.60     24.50 o 
   3  13   7      115.71       75.71     25.71 o 
   4  13   7      686.84      715.89     44.00 o 
   5  13   7        4.47       21.92     29.74 o 
   6  13   7       48.18       24.11     25.92 o 
   7  13   7      240.64      265.45     35.89 o 
   8  13   7       97.83      109.20     31.60 o 
   9  13   7       45.75      128.73     33.72 o 
  10  13   7        0.11       99.18     40.68 o 
  11  13   7        5.02       -4.01     36.68 o 
  12  13   7      216.14      159.34     54.78 o 
  13  13   7       30.58       77.85     47.62 o 
   0  14   7     3299.47     2448.05    145.11 o 
   1  14   7       84.15       57.28     26.15 o 
   2  14   7       31.08       86.39     38.26 o 
   3  14   7       82.61       48.13     26.07 o 
   4  14   7     3896.45     3209.27    102.50 o 
   5  14   7      222.17      278.71     35.99 o 
   6  14   7      151.13      155.33     32.49 o 
   7  14   7       19.36        6.87     26.89 o 
   8  14   7      126.46      195.08     36.51 o 
   9  14   7      368.84      394.17     54.00 o 
  10  14   7      516.58      544.76     66.75 o 
  11  14   7        3.77       -7.70     41.81 o 
  12  14   7        6.97       12.87     45.50 o 
  13  14   7        7.89      103.20     54.83 o 
   1  15   7     2211.23     1975.38     94.73 o 
   2  15   7     1399.11     1068.01     67.81 o 
   3  15   7      539.77      416.48     42.06 o 
   4  15   7       91.87      106.96     28.12 o 
   5  15   7      566.08      517.54     45.18 o 
   6  15   7      460.66      484.18     46.12 o 
   7  15   7       83.08       98.21     32.45 o 
   8  15   7      326.87      341.02     45.26 o 
   9  15   7     1196.71     1114.65     69.55 o 
  10  15   7       19.52       78.02     35.39 o 
  11  15   7      116.31      110.46     47.16 o 
  12  15   7       30.36      -19.14     48.12 o 
   0  16   7      391.70      389.45     67.59 o 
   1  16   7        2.16       28.68     30.84 o 
   2  16   7      156.87      211.75     40.32 o 
   3  16   7        0.63       19.57     30.69 o 
   4  16   7      495.72      456.35     46.51 o 
   5  16   7        0.12       42.84     28.41 o 
   6  16   7      533.00      498.95     48.88 o 
   7  16   7        2.28       10.10     33.10 o 
   8  16   7      210.67      350.11     44.93 o 
   9  16   7       34.91       50.72     34.56 o 
  10  16   7      211.72      254.82     69.15 o 
  11  16   7        3.66       34.70     47.58 o 
   1  17   7     1143.19     1187.10     88.43 o 
   2  17   7      377.94      335.78     48.02 o 
   3  17   7      338.09      468.89     54.24 o 
   4  17   7        0.97       57.50     34.25 o 
   5  17   7      979.91      962.19     74.63 o 
   6  17   7      141.69       85.16     44.93 o 
   7  17   7      160.31       92.41     39.91 o 
   8  17   7      128.22      135.32     38.45 o 
   9  17   7      824.62      853.02     65.46 o 
  10  17   7       20.96       38.33     39.21 o 
   0  18   7       44.47      148.82     58.37 o 
   1  18   7       81.12       38.52     43.59 o 
   2  18   7       71.62      102.12     38.97 o 
   3  18   7       27.59       44.24     37.12 o 
   4  18   7      378.49      474.17     55.43 o 
   5  18   7       65.77      115.44     48.29 o 
   6  18   7        7.65      -10.48     39.35 o 
   7  18   7        4.99       23.70     38.73 o 
   8  18   7       10.68       70.64     41.67 o 
   9  18   7      160.17      245.43     68.43 o 
   1  19   7      480.01      635.57     62.55 o 
   2  19   7      862.35      756.55     68.32 o 
   3  19   7       44.90       71.04     46.53 o 
   4  19   7        1.59       40.50     60.21 o 
   5  19   7       66.77      100.80     44.36 o 
   6  19   7      105.89       80.16     45.71 o 
   7  19   7        1.40       36.42     45.17 o 
   8  19   7       40.59      101.25     49.40 o 
   0  20   7      552.36      633.39    121.66 o 
   1  20   7       12.78       99.27     59.26 o 
   2  20   7      153.58      138.84     44.35 o 
   3  20   7      102.06      114.13     56.11 o 
   4  20   7      218.96      321.80     56.68 o 
   5  20   7       44.89      184.27     86.86 o 
   6  20   7       22.07      117.62     53.08 o 
   1  21   7       23.07      100.71     86.86 o 
   2  21   7        0.89       42.07     43.32 o 
   3  21   7       81.27      199.14     57.07 o 
   4  21   7        2.66       98.32     46.92 o 
   0   0   8    12696.78    11005.59    603.95 o 
   1   0   8      610.57      933.37     33.50 o 
   2   0   8     4249.52     4015.59    106.34 o 
   3   0   8     3290.38     3367.78    112.82 o 
   4   0   8     1779.10     1603.36     63.47 o 
   5   0   8     8668.33     9119.27    285.39 o 
   6   0   8     9785.17     9542.68    378.79 o 
   7   0   8      277.27      425.90     74.95 o 
   8   0   8     2365.61     2058.68    182.49 o 
   9   0   8      116.74       69.60     35.49 o 
  10   0   8    10593.94    10047.10    468.26 o 
  11   0   8      653.21      590.56     81.37 o 
  12   0   8      106.19      128.01     51.44 o 
  13   0   8        5.91       17.12     49.83 o 
  14   0   8     2727.46     2474.98    175.49 o 
  15   0   8      300.92      270.15     83.71 o 
  16   0   8      759.61      536.65    104.16 o 
   1   1   8     2376.99     2214.55     44.54 o 
   2   1   8      985.87     1227.33     30.52 o 
   3   1   8      207.51      238.63     14.86 o 
   4   1   8       13.00       26.09     13.44 o 
   5   1   8      451.21      563.77     26.55 o 
   6   1   8      678.67      741.46     33.64 o 
   7   1   8       65.05       24.78     19.88 o 
   8   1   8      179.49      139.41     24.81 o 
   9   1   8     1798.46     2051.17    125.11 o 
  10   1   8      329.43      337.30     44.84 o 
  11   1   8      616.41      628.74     64.65 o 
  12   1   8     1020.62      965.07     70.00 o 
  13   1   8      442.17      514.81     72.75 o 
  14   1   8       92.03       64.28     44.42 o 
  15   1   8      782.77      689.93     74.72 o 
  16   1   8        2.94       -0.75     52.69 o 
   0   2   8    17180.70    15865.48    391.77 o 
   1   2   8     1031.52      919.03     25.57 o 
   2   2   8       59.84       31.69     11.62 o 
   3   2   8     1217.35     1396.37     35.70 o 
   4   2   8     7627.09     7215.87    152.08 o 
   5   2   8      540.28      386.59     24.22 o 
   6   2   8      570.63      517.50     40.67 o 
   7   2   8      126.18       97.96     27.54 o 
   8   2   8      991.24      847.69     53.24 o 
   9   2   8       31.28       56.68     42.65 o 
  10   2   8     2142.61     2230.06    149.57 o 
  11   2   8     1111.08      942.42     64.35 o 
  12   2   8       31.83       92.89     33.61 o 
  13   2   8      106.23      166.75     44.28 o 
  14   2   8      671.54      601.73     67.22 o 
  15   2   8        3.79      -43.69     45.40 o 
  16   2   8      189.87      136.43     59.20 o 
   1   3   8    26359.50    26432.40    477.23 o 
   2   3   8     7155.26     7797.29    153.23 o 
   3   3   8     5259.50     5307.46    113.45 o 
   4   3   8     4257.49     4921.99    106.88 o 
   5   3   8    10800.53    10975.60    227.03 o 
   6   3   8       52.62       25.74     20.07 o 
   7   3   8     1430.16     1677.89     96.27 o 
   8   3   8      873.66      771.65     51.91 o 
   9   3   8     6773.31     7268.83    242.08 o 
  10   3   8     1058.80      833.80     61.77 o 
  11   3   8      172.24      329.58     40.13 o 
  12   3   8       80.53       33.25     35.18 o 
  13   3   8     1471.46     1581.35    134.11 o 
  14   3   8      354.10      322.02     71.57 o 
  15   3   8      891.43      786.51     88.74 o 
  16   3   8       35.56       -4.14     52.48 o 
   0   4   8     8206.03     8321.14    230.68 o 
   1   4   8      492.03      722.96     24.18 o 
   2   4   8     1274.32     1169.98     34.10 o 
   3   4   8      143.06      151.77     17.22 o 
   4   4   8      388.96      430.28     32.06 o 
   5   4   8        8.69      -20.71     16.44 o 
   6   4   8     1415.97     1332.86     48.57 o 
   7   4   8        0.64       -8.62     21.75 o 
   8   4   8        7.41        4.15     30.05 o 
   9   4   8      397.99      436.79     49.86 o 
  10   4   8       23.87       14.99     30.88 o 
  11   4   8     1402.09     1219.98    127.66 o 
  12   4   8        8.48       37.57     34.45 o 
  13   4   8      290.28      187.93     46.86 o 
  14   4   8      103.94       99.05     53.69 o 
  15   4   8       28.24       -1.15     54.11 o 
  16   4   8       27.96       86.07     63.35 o 
   1   5   8     6724.52     6576.26    131.18 o 
   2   5   8      163.71      171.01     15.30 o 
   3   5   8       29.77       29.84     13.17 o 
   4   5   8     1450.86     1498.03     42.89 o 
   5   5   8    14754.07    15602.54    363.51 o 
   6   5   8     2130.87     2024.33     80.04 o 
   7   5   8      346.84      336.44     49.46 o 
   8   5   8       29.10       47.95     27.70 o 
   9   5   8     7806.99     7494.77    354.02 o 
  10   5   8      280.90      328.43     45.89 o 
  11   5   8     1192.60     1223.68     73.67 o 
  12   5   8      286.80      251.28     51.74 o 
  13   5   8     1688.88     1636.31    118.22 o 
  14   5   8      145.19      112.27     48.77 o 
  15   5   8      964.44      910.50     94.88 o 
  16   5   8        6.28      -33.61     61.63 o 
   0   6   8     3782.62     3169.48     96.76 o 
   1   6   8     6582.36     7341.10    138.62 o 
   2   6   8      881.93      807.28     33.67 o 
   3   6   8      124.03       65.22     14.88 o 
   4   6   8     4378.81     3863.77    108.27 o 
   5   6   8      525.13      532.50     36.92 o 
   6   6   8      410.46      293.09     29.43 o 
   7   6   8      356.01      357.83     34.86 o 
   8   6   8        5.47       38.08     29.62 o 
   9   6   8      106.25      129.01     56.20 o 
  10   6   8     1037.14      988.95     64.82 o 
  11   6   8      500.78      584.65     54.79 o 
  12   6   8       18.90       31.50     34.20 o 
  13   6   8      174.13       94.70     41.50 o 
  14   6   8       66.31       99.76     47.18 o 
  15   6   8      105.83        7.02     55.58 o 
  16   6   8       19.22      -25.75     60.94 o 
   1   7   8     1603.32     1334.16     33.97 o 
   2   7   8     3980.16     3600.91     81.94 o 
   3   7   8      191.32      119.57     16.14 o 
   4   7   8       12.02       11.93     21.70 o 
   5   7   8     4273.04     4045.46    111.52 o 
   6   7   8      345.51      268.10     29.27 o 
   7   7   8       28.51       41.86     23.32 o 
   8   7   8     2312.15     2011.62    120.70 o 
   9   7   8     1058.28      820.34     60.10 o 
  10   7   8     1411.40     1130.99     71.12 o 
  11   7   8     2026.93     1815.10    109.44 o 
  12   7   8        0.63        9.97     32.01 o 
  13   7   8      318.89      260.60     48.62 o 
  14   7   8        9.82       42.09     44.92 o 
  15   7   8      328.29      292.47     58.34 o 
   0   8   8    13439.24    12072.50    303.51 o 
   1   8   8       43.56       57.46     13.74 o 
   2   8   8        6.06      -13.82     14.01 o 
   3   8   8       40.49       44.98     18.72 o 
   4   8   8     8393.93     7114.46    173.67 o 
   5   8   8       59.97       21.87     19.92 o 
   6   8   8     5086.31     4603.46    129.41 o 
   7   8   8       43.73       57.51     31.17 o 
   8   8   8     1682.37     1398.71     84.11 o 
   9   8   8      446.90      483.30     49.60 o 
  10   8   8     2848.95     2445.52    108.47 o 
  11   8   8      168.89      171.86     41.74 o 
  12   8   8       45.62        5.03     37.05 o 
  13   8   8        0.11      101.15     41.49 o 
  14   8   8     1672.17     1580.06    118.84 o 
  15   8   8        2.01       81.74     51.24 o 
   1   9   8       15.00        4.72     13.08 o 
   2   9   8      280.54      301.14     23.59 o 
   3   9   8       49.59       72.18     19.64 o 
   4   9   8      717.54      645.75     33.75 o 
   5   9   8       14.16       57.80     22.31 o 
   6   9   8        6.36       67.45     22.28 o 
   7   9   8      314.10      234.18     33.09 o 
   8   9   8     2377.71     1870.29     86.40 o 
   9   9   8       30.11       31.70     31.53 o 
  10   9   8        4.23        6.49     42.33 o 
  11   9   8       82.97       -7.69     34.45 o 
  12   9   8        7.55       -8.69     37.15 o 
  13   9   8        3.58       50.69     42.62 o 
  14   9   8      103.46       98.52     49.87 o 
  15   9   8        6.89       23.20     54.32 o 
   0  10   8     3841.51     3007.65     97.81 o 
   1  10   8      477.96      493.31     26.09 o 
   2  10   8      567.65      544.92     28.66 o 
   3  10   8      406.82      367.80     31.22 o 
   4  10   8     7225.09     5779.61    159.04 o 
   5  10   8        6.48       21.20     26.56 o 
   6  10   8     6267.83     5443.49    168.82 o 
   7  10   8      203.85      248.67     34.99 o 
   8  10   8      983.28      876.51     55.27 o 
   9  10   8      602.41      564.92     47.32 o 
  10  10   8     2381.01     1995.73     98.36 o 
  11  10   8      651.26      605.83     60.32 o 
  12  10   8       29.27        8.64     52.37 o 
  13  10   8       58.03       58.16     47.19 o 
  14  10   8     1669.86     1309.22     93.24 o 
   1  11   8     1907.91     1527.48     49.65 o 
   2  11   8      153.53      188.13     23.54 o 
   3  11   8     2020.84     1744.30     64.25 o 
   4  11   8       23.36       17.95     22.74 o 
   5  11   8     4051.54     3397.16    115.57 o 
   6  11   8     1327.56     1191.93     61.95 o 
   7  11   8        0.05      -25.76     24.75 o 
   8  11   8      464.77      545.97     46.71 o 
   9  11   8      475.48      499.62     45.95 o 
  10  11   8       66.78       66.15     45.12 o 
  11  11   8      821.39      746.05     66.22 o 
  12  11   8      149.82       58.26     45.19 o 
  13  11   8      249.50      111.65     49.71 o 
  14  11   8        9.81       37.64     48.70 o 
   0  12   8      679.76      605.74     57.57 o 
   1  12   8      448.56      386.96     57.14 o 
   2  12   8      229.28      244.81     29.50 o 
   3  12   8        2.99       29.05     25.28 o 
   4  12   8     2417.82     2272.08     88.11 o 
   5  12   8       53.00       68.68     26.58 o 
   6  12   8       43.51       19.56     26.20 o 
   7  12   8      398.96      383.80     39.31 o 
   8  12   8      189.50      234.63     36.16 o 
   9  12   8      117.03      122.90     35.09 o 
  10  12   8       10.18       89.74     45.15 o 
  11  12   8      328.48      275.02     51.76 o 
  12  12   8        0.64      -60.58     40.39 o 
  13  12   8      354.93      155.33     49.29 o 
   1  13   8     1503.60     1352.46     75.23 o 
   2  13   8      573.06      514.56     41.72 o 
   3  13   8     1230.90     1326.92     82.94 o 
   4  13   8       88.96       77.63     45.03 o 
   5  13   8     2302.50     2294.80     91.43 o 
   6  13   8      138.56      217.58     33.79 o 
   7  13   8       16.09       54.84     29.70 o 
   8  13   8       94.85       58.46     30.47 o 
   9  13   8     1724.40     1726.09     95.70 o 
  10  13   8       79.94       65.61     38.41 o 
  11  13   8      395.19      276.57     69.61 o 
  12  13   8       55.71       44.69     41.22 o 
  13  13   8      485.25      387.86     61.68 o 
   0  14   8      627.65      462.62     66.81 o 
   1  14   8      143.88      117.03     47.75 o 
   2  14   8      994.51      819.50    103.48 o 
   3  14   8      736.70      742.28     56.96 o 
   4  14   8       38.00       12.81     30.61 o 
   5  14   8       10.82       19.32     25.84 o 
   6  14   8        1.16       35.27     28.01 o 
   7  14   8      316.78      245.82     37.02 o 
   8  14   8      250.97      228.45     39.52 o 
   9  14   8       15.41       77.98     34.23 o 
  10  14   8       26.64       96.38     36.46 o 
  11  14   8      182.37      178.36     50.76 o 
  12  14   8       24.40      -23.42     47.52 o 
   1  15   8      594.98      537.09     85.12 o 
   2  15   8      145.14      228.83     50.17 o 
   3  15   8        1.05       41.70     30.20 o 
   4  15   8      322.66      228.34     39.67 o 
   5  15   8     1124.37     1139.43     88.97 o 
   6  15   8        5.25      -22.34     28.19 o 
   7  15   8      436.96      331.13     43.38 o 
   8  15   8      182.49      215.28     44.56 o 
   9  15   8      467.23      516.77     72.75 o 
  10  15   8        0.02       11.19     34.81 o 
  11  15   8      149.91      195.54     54.58 o 
   0  16   8      935.53     1078.56    167.28 o 
   1  16   8       12.40       -3.80     30.73 o 
   2  16   8      537.52      591.44     55.93 o 
   3  16   8       37.89       19.22     30.69 o 
   4  16   8      930.76      976.25     69.62 o 
   5  16   8     1141.55      953.85     70.23 o 
   6  16   8       72.04      132.48     38.18 o 
   7  16   8      237.47      291.93     42.92 o 
   8  16   8      222.20      260.84     41.48 o 
   9  16   8      214.17      228.90     54.17 o 
  10  16   8      540.04      583.66     63.58 o 
  11  16   8        0.13      -10.96     47.64 o 
   1  17   8      133.26      211.52     42.59 o 
   2  17   8      213.07      197.44     42.85 o 
   3  17   8       18.05      -21.19     32.74 o 
   4  17   8       44.56       23.10     35.87 o 
   5  17   8       78.76       39.87     38.94 o 
   6  17   8       83.14      120.30     46.41 o 
   7  17   8       15.97       19.26     33.22 o 
   8  17   8       65.82       99.76     36.06 o 
   9  17   8       30.98       97.62     39.88 o 
  10  17   8        0.58      150.74     45.49 o 
   0  18   8      927.46     1051.44    153.16 o 
   1  18   8      164.74      196.09     48.16 o 
   2  18   8       31.41       41.46     39.38 o 
   3  18   8      357.23      211.07     49.85 o 
   4  18   8      774.12      743.65     67.31 o 
   5  18   8        1.69      -38.15     37.50 o 
   6  18   8      505.71      589.87     86.55 o 
   7  18   8        0.09       -0.54     44.94 o 
   8  18   8      231.99      284.96     49.82 o 
   9  18   8       11.74       44.25     43.96 o 
   1  19   8       48.94       76.78     46.08 o 
   2  19   8        4.74       92.81     60.66 o 
   3  19   8       12.04        8.47     40.87 o 
   4  19   8       34.33       85.54     46.91 o 
   5  19   8       71.52      113.39     45.92 o 
   6  19   8        2.78        1.04     50.47 o 
   7  19   8        0.09       67.87     51.28 o 
   0  20   8      347.09      324.30     88.94 o 
   1  20   8      154.70      224.72     52.90 o 
   2  20   8        9.87        8.56     45.71 o 
   3  20   8       53.69       42.14     47.73 o 
   4  20   8        1.15        6.66     46.12 o 
   5  20   8       16.42       75.25     48.12 o 
   1  21   8      545.10      627.95     88.14 o 
   2  21   8       12.09      114.03     52.46 o 
   1   1   9    15819.75    16100.52    282.02 o 
   2   1   9       32.83       45.84     12.52 o 
   3   1   9     2149.69     1753.42     41.03 o 
   4   1   9     1046.51     1327.22     43.72 o 
   5   1   9    11798.77    11740.51    257.42 o 
   6   1   9     8852.18     9949.37    221.55 o 
   7   1   9      195.91      201.53     26.06 o 
   8   1   9     1072.73      951.59     52.16 o 
   9   1   9     8694.27     8649.01    253.91 o 
  10   1   9      826.58      910.05     65.05 o 
  11   1   9     4350.35     4428.86    243.96 o 
  12   1   9      134.08      211.90     41.43 o 
  13   1   9      770.45      825.84     71.25 o 
  14   1   9      133.00      198.88     50.02 o 
  15   1   9     1570.40     1428.21     98.44 o 
  16   1   9      256.74      185.52     65.13 o 
   0   2   9    26216.65    27875.00    683.22 o 
   1   2   9       10.34        5.60     10.50 o 
   2   2   9     4482.27     4047.00     80.66 o 
   3   2   9       94.35      137.44     14.68 o 
   4   2   9     9234.06     8588.09    179.79 o 
   5   2   9       44.84       20.76     16.48 o 
   6   2   9     5470.75     5637.27    142.82 o 
   7   2   9      101.43       35.49     26.43 o 
   8   2   9     2293.54     2275.09     84.61 o 
   9   2   9       45.41       55.29     27.03 o 
  10   2   9     6637.58     5692.06    233.61 o 
  11   2   9        6.59      -45.62     30.42 o 
  12   2   9     1050.80      940.46     70.45 o 
  13   2   9      683.55      660.76     66.69 o 
  14   2   9     2191.65     1985.72    111.76 o 
  15   2   9      207.06      272.08     62.46 o 
  16   2   9      394.97      344.99     69.66 o 
   1   3   9      618.54      628.24     21.35 o 
   2   3   9    11260.82    12323.48    227.54 o 
   3   3   9       56.89       44.46     12.89 o 
   4   3   9     2760.01     3018.04     66.89 o 
   5   3   9     2492.78     2186.59     60.47 o 
   6   3   9       21.90        8.85     22.36 o 
   7   3   9       93.97      104.68     25.74 o 
   8   3   9        0.88       14.78     26.01 o 
   9   3   9     1015.29     1009.87     63.26 o 
  10   3   9       21.72        7.76     32.03 o 
  11   3   9       39.86       18.98     35.43 o 
  12   3   9      215.80      210.63     53.74 o 
  13   3   9      415.45      523.24     61.45 o 
  14   3   9      134.64       43.36     47.95 o 
  15   3   9       16.97      -44.51     48.36 o 
  16   3   9        1.17      -76.34     50.90 o 
   0   4   9    31758.05    29706.08    794.31 o 
   1   4   9       42.54       49.06     11.93 o 
   2   4   9     2149.75     1789.44     43.74 o 
   3   4   9     2532.43     2442.22     59.35 o 
   4   4   9     8649.89     8128.10    182.58 o 
   5   4   9      321.22      283.59     25.84 o 
   6   4   9     5958.60     5495.44    151.00 o 
   7   4   9      658.83      421.23     37.04 o 
   8   4   9     1129.57     1140.82     99.09 o 
   9   4   9      104.61       65.86     42.02 o 
  10   4   9     2081.86     1557.06     81.62 o 
  11   4   9      465.15      353.00     75.88 o 
  12   4   9        3.63       17.67     38.31 o 
  13   4   9        9.10       72.25     47.03 o 
  14   4   9     1264.41     1140.84     97.35 o 
  15   4   9      317.48      272.96     61.74 o 
  16   4   9      126.85       97.58     60.06 o 
   1   5   9     2878.02     2963.18     65.37 o 
   2   5   9     2261.70     2275.35     53.12 o 
   3   5   9       49.39       38.40     16.35 o 
   4   5   9      250.50      384.62     25.36 o 
   5   5   9     1970.30     1897.79     76.08 o 
   6   5   9        9.02       54.22     22.42 o 
   7   5   9     1204.22      997.49     52.36 o 
   8   5   9     1132.85      911.11     59.31 o 
   9   5   9       57.53       55.08     30.05 o 
  10   5   9      945.08     1150.72     70.39 o 
  11   5   9      194.27      185.88     41.50 o 
  12   5   9       50.59       94.27     49.54 o 
  13   5   9       12.18      -23.18     38.77 o 
  14   5   9       50.38       59.84     53.12 o 
  15   5   9       10.26       41.69     58.04 o 
  16   5   9       67.70      -20.61     57.53 o 
   0   6   9     3127.64     2347.26     77.35 o 
   1   6   9      832.55      918.63     29.70 o 
   2   6   9     1023.34     1153.74     37.05 o 
   3   6   9      907.31      816.01     33.12 o 
   4   6   9     3941.04     3733.25     92.64 o 
   5   6   9      437.73      431.99     29.83 o 
   6   6   9     2650.11     2147.26     72.79 o 
   7   6   9      539.57      425.28     34.81 o 
   8   6   9     3836.78     3569.44    198.18 o 
   9   6   9       97.56       77.18     34.16 o 
  10   6   9     3271.47     3123.13    125.81 o 
  11   6   9     2624.61     2096.65    106.56 o 
  12   6   9        1.02      -10.08     35.83 o 
  13   6   9      388.66      324.47     50.19 o 
  14   6   9     2195.98     1960.48    228.08 o 
  15   6   9        4.08       97.71     57.10 o 
   1   7   9      988.73      723.37     27.01 o 
   2   7   9      269.91      244.50     20.06 o 
   3   7   9     1639.79     1536.39     51.97 o 
   4   7   9        3.77      -25.41     20.06 o 
   5   7   9     5886.89     5676.94    143.12 o 
   6   7   9      207.65      172.81     25.19 o 
   7   7   9      248.33      239.37     29.95 o 
   8   7   9      173.19      155.00     35.88 o 
   9   7   9     2077.33     2016.48     97.52 o 
  10   7   9      786.79      594.68     57.84 o 
  11   7   9     1052.09      935.78    104.42 o 
  12   7   9      720.67      646.44     68.04 o 
  13   7   9      385.31      340.22     55.31 o 
  14   7   9      131.68      170.53     49.84 o 
  15   7   9      549.69      527.80     82.93 o 
   0   8   9       78.11       48.02     20.74 o 
   1   8   9      677.38      615.79     30.72 o 
   2   8   9      431.76      461.07     25.51 o 
   3   8   9       44.32       54.67     18.55 o 
   4   8   9      937.75      916.98     55.22 o 
   5   8   9       19.05       42.76     22.57 o 
   6   8   9     1045.61      965.77     45.04 o 
   7   8   9      502.90      432.99     33.16 o 
   8   8   9      191.84      276.97     37.47 o 
   9   8   9     1182.42     1063.80    105.47 o 
  10   8   9      176.89      229.37     50.22 o 
  11   8   9       14.93       24.40     37.04 o 
  12   8   9       80.44       27.05     58.95 o 
  13   8   9       71.79      154.76     47.79 o 
  14   8   9       24.51       38.47     45.86 o 
  15   8   9       18.73       81.69     55.58 o 
   1   9   9     2725.79     2573.70     64.61 o 
   2   9   9     1414.31     1471.16     53.28 o 
   3   9   9      592.83      574.45     35.28 o 
   4   9   9      144.49       83.74     30.28 o 
   5   9   9     5960.76     5472.07    140.23 o 
   6   9   9       54.00      -11.70     24.68 o 
   7   9   9      347.11      386.74     36.37 o 
   8   9   9     3448.85     3108.61    139.02 o 
   9   9   9     2376.34     2363.17    125.43 o 
  10   9   9      119.48      177.78     42.07 o 
  11   9   9      727.58      596.56     77.14 o 
  12   9   9       54.49       17.28     44.21 o 
  13   9   9      581.25      558.78     69.17 o 
  14   9   9        0.34       51.02     49.53 o 
   0  10   9     1041.18      929.89     55.94 o 
   1  10   9       54.13       46.34     17.77 o 
   2  10   9      614.07      687.04     51.28 o 
   3  10   9      527.49      556.83     36.47 o 
   4  10   9     1309.44     1300.40     94.16 o 
   5  10   9        7.79       66.66     24.17 o 
   6  10   9     2337.67     2136.53     84.67 o 
   7  10   9      269.87      362.64     38.97 o 
   8  10   9       28.88       62.08     29.40 o 
   9  10   9       45.60       57.33     31.04 o 
  10  10   9      457.89      567.83     81.53 o 
  11  10   9        0.15      -34.34     35.82 o 
  12  10   9        0.23      -30.17     39.54 o 
  13  10   9        4.10       -9.74     45.31 o 
  14  10   9      292.87      177.84     55.97 o 
   1  11   9     1298.50     1173.02     56.69 o 
   2  11   9      507.07      583.87     34.52 o 
   3  11   9     1457.97     1333.41     56.34 o 
   4  11   9       23.38       22.07     24.68 o 
   5  11   9     2812.23     2406.41     90.13 o 
   6  11   9      130.27      146.72     31.47 o 
   7  11   9       46.89       20.58     25.36 o 
   8  11   9      173.98      256.96     39.82 o 
   9  11   9      950.63     1086.69     68.17 o 
  10  11   9      155.82      145.12     42.68 o 
  11  11   9       21.54      -45.20     42.03 o 
  12  11   9      105.80       42.29     43.88 o 
  13  11   9      299.13      285.63     58.91 o 
  14  11   9      146.50      166.52     75.57 o 
   0  12   9      601.96      559.41     55.05 o 
   1  12   9     1639.15     1556.79     68.39 o 
   2  12   9      116.99      119.16     27.61 o 
   3  12   9      138.92      152.35     31.21 o 
   4  12   9     1425.33     1360.64     69.45 o 
   5  12   9      386.01      366.62     38.63 o 
   6  12   9      279.04      339.49     42.75 o 
   7  12   9      378.04      448.60     43.43 o 
   8  12   9      549.13      518.08     47.52 o 
   9  12   9      144.47      142.63     35.27 o 
  10  12   9     1102.76     1150.42     89.40 o 
  11  12   9      103.61      178.50     45.03 o 
  12  12   9        4.54       70.23     47.92 o 
  13  12   9        2.93      -37.51     46.47 o 
   1  13   9        0.32       27.94     26.66 o 
   2  13   9      253.92      343.41     45.78 o 
   3  13   9      452.96      405.78     44.84 o 
   4  13   9      153.15      155.48     32.14 o 
   5  13   9       77.38       80.48     29.09 o 
   6  13   9       15.02        5.87     31.44 o 
   7  13   9       25.31       -0.60     28.11 o 
   8  13   9     1274.27     1114.36     72.11 o 
   9  13   9        0.08       75.93     35.51 o 
  10  13   9        1.89       45.54     36.14 o 
  11  13   9       23.38       10.00     45.53 o 
  12  13   9       13.36      -33.19     55.50 o 
   0  14   9     1450.37     1635.55    120.58 o 
   1  14   9      443.99      369.45     59.58 o 
   2  14   9      331.36      277.60     41.22 o 
   3  14   9      103.84      127.92     33.55 o 
   4  14   9      192.69      172.37     35.72 o 
   5  14   9      376.57      486.02     45.25 o 
   6  14   9      754.01      674.27     59.39 o 
   7  14   9      180.80      216.14     47.68 o 
   8  14   9       76.18       47.42     34.61 o 
   9  14   9       38.13       57.22     35.10 o 
  10  14   9      886.02      747.56     61.84 o 
  11  14   9      172.90      251.34     69.93 o 
  12  14   9       12.83        5.89     50.62 o 
   1  15   9      413.20      316.52     42.92 o 
   2  15   9       35.65       43.24     28.53 o 
   3  15   9        3.45        8.37     29.27 o 
   4  15   9      104.17      246.88     52.05 o 
   5  15   9      274.20      342.57     56.13 o 
   6  15   9        0.88      -29.05     30.28 o 
   7  15   9       17.53       -3.65     31.22 o 
   8  15   9      268.06      333.13     47.31 o 
   9  15   9      245.67      245.89     44.82 o 
  10  15   9       97.03      117.58     42.99 o 
  11  15   9        4.38      104.27     48.23 o 
   0  16   9      455.57      591.63     80.55 o 
   1  16   9       69.14      143.22     51.11 o 
   2  16   9        0.07      -11.11     29.82 o 
   3  16   9       69.20       53.80     34.15 o 
   4  16   9      187.32      200.78     43.86 o 
   5  16   9      222.70      287.45     45.64 o 
   6  16   9      289.36      260.85     75.26 o 
   7  16   9        0.31       37.27     36.25 o 
   8  16   9        0.40       47.35     37.94 o 
   9  16   9       16.35       -0.88     43.10 o 
  10  16   9       63.81       83.65     51.60 o 
   1  17   9      187.51      126.08     41.93 o 
   2  17   9       22.35        0.21     35.17 o 
   3  17   9      150.90       50.47     37.86 o 
   4  17   9       37.63       56.08     39.81 o 
   5  17   9      530.93      567.81     61.87 o 
   6  17   9      136.01      142.84     43.50 o 
   7  17   9        5.70       13.05     42.27 o 
   8  17   9      209.39      208.16     48.10 o 
   9  17   9      546.84      702.37     84.14 o 
   0  18   9       58.41      114.43     63.63 o 
   1  18   9       36.89      105.91     43.67 o 
   2  18   9       15.20      -16.81     40.12 o 
   3  18   9       33.21       23.50     42.15 o 
   4  18   9        6.41       45.87     60.59 o 
   5  18   9      270.26      257.69     55.48 o 
   6  18   9        2.47       43.82     45.81 o 
   7  18   9       51.43      115.08     49.07 o 
   8  18   9       14.38       76.41     63.97 o 
   1  19   9      524.64      520.90     65.88 o 
   2  19   9        2.68       -8.25     46.28 o 
   3  19   9      209.05      208.34     55.35 o 
   4  19   9       27.44       40.13     49.07 o 
   5  19   9      400.28      400.18     65.05 o 
   6  19   9      184.17      174.65     55.93 o 
   0  20   9       97.07       76.99     73.69 o 
   1  20   9       34.05       10.52     53.19 o 
   2  20   9       24.91      -31.96     48.38 o 
   3  20   9       35.31       19.25     57.07 o 
   4  20   9        2.62        7.89     50.76 o 
   0   0  10    47677.40    48014.07   1656.54 o 
   1   0  10     1905.41     1720.37     54.12 o 
   2   0  10     2099.66     2260.92     67.24 o 
   3   0  10     5521.29     4705.49    126.32 o 
   4   0  10     7915.64     8838.13    277.58 o 
   5   0  10     4184.01     3908.35    135.15 o 
   6   0  10     6696.05     6090.00    200.63 o 
   7   0  10     4278.18     4624.47    189.29 o 
   8   0  10     1248.79     1088.46     96.68 o 
   9   0  10      924.81      741.86     81.37 o 
  10   0  10     8249.92     8896.80    650.66 o 
  11   0  10      658.73      795.56    129.26 o 
  12   0  10       18.36      -56.05     44.87 o 
  13   0  10      718.65      862.31    108.62 o 
  14   0  10      326.23      345.28    165.11 o 
  15   0  10       77.40       92.33     78.35 o 
  16   0  10       61.20      103.77    106.45 o 
   1   1  10     5506.81     5369.35     99.41 o 
   2   1  10      983.99      816.96     25.66 o 
   3   1  10       82.27       50.62     12.60 o 
   4   1  10      884.04     1006.63     34.15 o 
   5   1  10     3129.37     2839.41     73.92 o 
   6   1  10     1028.16     1083.60     45.65 o 
   7   1  10       47.04       43.78     29.68 o 
   8   1  10      249.25      336.23     41.80 o 
   9   1  10      248.81      237.32     39.94 o 
  10   1  10       69.08      118.79     39.16 o 
  11   1  10       23.51       26.02     31.85 o 
  12   1  10     1691.25     1514.25     90.01 o 
  13   1  10      297.70      300.85     73.06 o 
  14   1  10       81.24       84.29     48.59 o 
  15   1  10       29.64       -0.10     51.03 o 
  16   1  10       62.62      -13.05     57.36 o 
   0   2  10       74.28       99.80     18.46 o 
   1   2  10        2.77        2.22     11.34 o 
   2   2  10        1.88       21.69     11.68 o 
   3   2  10      885.32      869.10     27.46 o 
   4   2  10     3141.64     3381.16     74.73 o 
   5   2  10      602.09      581.03     33.58 o 
   6   2  10     5804.48     5359.41    137.48 o 
   7   2  10     4019.76     4094.10    148.01 o 
   8   2  10      704.01      706.86     54.18 o 
   9   2  10      546.07      499.53     51.11 o 
  10   2  10     5805.29     5374.53    195.04 o 
  11   2  10       69.65       92.38     35.52 o 
  12   2  10       17.22       76.36     37.50 o 
  13   2  10       94.78      102.14     44.26 o 
  14   2  10     1304.86     1153.51     87.96 o 
  15   2  10      366.50      338.22     64.68 o 
  16   2  10       53.50       41.99     59.78 o 
   1   3  10     8591.24     8079.75    152.45 o 
   2   3  10     3732.67     3434.32     70.91 o 
   3   3  10     1175.16     1072.93     31.51 o 
   4   3  10     5148.26     5325.59    130.58 o 
   5   3  10     6744.66     6217.48    136.73 o 
   6   3  10     2968.00     3019.01     85.90 o 
   7   3  10       39.07       86.46     24.93 o 
   8   3  10     1355.67     1403.05     95.91 o 
   9   3  10     3495.06     3243.47    114.03 o 
  10   3  10       36.79       36.15     30.70 o 
  11   3  10     1286.86     1098.62     73.53 o 
  12   3  10     2001.42     1721.23     96.89 o 
  13   3  10     1625.28     1393.91     91.20 o 
  14   3  10      130.19      100.77     48.07 o 
  15   3  10     1117.86      963.93     88.37 o 
  16   3  10      440.19      314.73     69.28 o 
   0   4  10        8.54       26.27     18.98 o 
   1   4  10     1032.00      804.07     26.02 o 
   2   4  10      803.86      780.50     25.68 o 
   3   4  10       26.17        2.02     13.53 o 
   4   4  10      931.72      946.09     37.59 o 
   5   4  10       13.21       28.11     18.89 o 
   6   4  10      798.25      849.76     54.19 o 
   7   4  10      671.99      754.96     76.80 o 
   8   4  10      102.85      101.94     33.11 o 
   9   4  10       18.34       -9.49     31.75 o 
  10   4  10       12.64       56.37     33.09 o 
  11   4  10       24.74      -19.62     37.63 o 
  12   4  10       29.62       24.64     44.41 o 
  13   4  10      203.31      121.84     46.72 o 
  14   4  10       46.53      121.75     50.50 o 
  15   4  10       30.24       32.97     50.65 o 
   1   5  10    10213.18     9765.23    192.13 o 
   2   5  10     1535.62     1473.73     43.90 o 
   3   5  10     1128.60      869.19     41.04 o 
   4   5  10      507.15      407.46     26.74 o 
   5   5  10     4975.68     4052.68    100.94 o 
   6   5  10      477.54      477.19     32.04 o 
   7   5  10       54.59      101.70     29.59 o 
   8   5  10      160.36      248.61     57.38 o 
   9   5  10     3458.59     3181.59    124.62 o 
  10   5  10      605.02      579.94     53.63 o 
  11   5  10      713.48      616.47     58.13 o 
  12   5  10      353.84      404.31     52.32 o 
  13   5  10      693.04      616.81     74.99 o 
  14   5  10       66.43      134.81     58.92 o 
  15   5  10      612.19      505.58     80.76 o 
   0   6  10       23.42       28.71     20.04 o 
   1   6  10      150.45      131.25     17.77 o 
   2   6  10       41.09       -1.00     15.00 o 
   3   6  10     3266.24     2860.56     86.63 o 
   4   6  10     2381.94     2311.08     73.41 o 
   5   6  10       65.89       54.47     20.12 o 
   6   6  10     2266.39     2238.63     69.56 o 
   7   6  10      405.49      343.10     32.81 o 
   8   6  10      118.19      107.74     37.06 o 
   9   6  10       40.52      136.95     40.14 o 
  10   6  10     1487.44     1827.52     91.98 o 
  11   6  10      698.66      736.61    100.34 o 
  12   6  10        0.12      -11.44     37.74 o 
  13   6  10      408.54      313.84     62.19 o 
  14   6  10      286.75      270.79     67.62 o 
  15   6  10        7.45        3.90     56.44 o 
   1   7  10      380.77      265.52     21.12 o 
   2   7  10        8.67      -17.68     15.28 o 
   3   7  10      444.28      359.87     25.54 o 
   4   7  10       35.41       41.74     20.17 o 
   5   7  10      988.48      870.21     45.18 o 
   6   7  10      206.03      185.54     25.37 o 
   7   7  10       32.53       31.29     22.15 o 
   8   7  10     4420.41     4192.84    154.54 o 
   9   7  10      294.10      269.47     42.05 o 
  10   7  10      188.35      188.77     41.43 o 
  11   7  10       80.27       80.79     38.06 o 
  12   7  10      396.18      472.21     57.78 o 
  13   7  10       46.69       83.66     46.03 o 
  14   7  10        0.17       54.68     55.33 o 
  15   7  10      405.34      251.59     66.71 o 
   0   8  10     2190.81     1813.74     98.89 o 
   1   8  10     1018.31      964.78     44.99 o 
   2   8  10      554.16      434.30     25.37 o 
   3   8  10     1886.84     1819.39     64.42 o 
   4   8  10     2385.42     2205.99     63.24 o 
   5   8  10       69.57       42.86     27.69 o 
   6   8  10     2052.04     1954.31     65.44 o 
   7   8  10        6.68       -4.93     22.13 o 
   8   8  10      578.89      557.13     45.35 o 
   9   8  10      166.63      131.53     37.93 o 
  10   8  10     1331.39     1365.75     80.74 o 
  11   8  10     1567.06     1594.44    100.03 o 
  12   8  10       51.24       73.84     43.77 o 
  13   8  10      729.04      525.48     64.44 o 
  14   8  10      767.28      661.08     73.18 o 
   1   9  10      175.95      198.11     22.64 o 
   2   9  10      121.73      125.60     19.75 o 
   3   9  10        0.82       21.42     17.89 o 
   4   9  10      162.38      124.88     22.96 o 
   5   9  10      293.72      296.34     28.47 o 
   6   9  10        2.01       -4.92     23.14 o 
   7   9  10      155.00      203.55     30.92 o 
   8   9  10      561.81      480.33     63.42 o 
   9   9  10      158.46      239.36     50.60 o 
  10   9  10      240.42      380.89     52.25 o 
  11   9  10        0.05       -1.98     45.42 o 
  12   9  10      112.23       -7.49     58.36 o 
  13   9  10      125.00       82.98     49.52 o 
  14   9  10       70.02       16.73     51.96 o 
   0  10  10      999.70      951.58     70.15 o 
   1  10  10     2441.19     2104.44     91.00 o 
   2  10  10       46.49       15.53     18.86 o 
   3  10  10     2003.67     1797.96     66.89 o 
   4  10  10      784.23      756.85     43.41 o 
   5  10  10      197.03      189.76     29.03 o 
   6  10  10      777.78      646.71     43.26 o 
   7  10  10     2091.96     1805.41     80.05 o 
   8  10  10      882.65      938.15     69.34 o 
   9  10  10        9.68       45.06     29.07 o 
  10  10  10      660.09      528.75     56.72 o 
  11  10  10      607.31      597.52     85.63 o 
  12  10  10        7.96      -40.08     41.99 o 
  13  10  10        4.01       16.36     48.22 o 
  14  10  10      465.93      291.25     63.41 o 
   1  11  10      230.21      188.76     25.28 o 
   2  11  10     3018.10     2762.29     94.07 o 
   3  11  10       88.15       51.91     24.04 o 
   4  11  10       11.48       39.07     26.02 o 
   5  11  10      458.37      382.24     38.79 o 
   6  11  10     1526.88     1614.86     89.14 o 
   7  11  10        4.64        1.78     26.41 o 
   8  11  10     2228.34     1997.66     86.99 o 
   9  11  10      572.12      398.29     45.05 o 
  10  11  10       37.17       21.22     39.50 o 
  11  11  10       32.74      103.20     45.69 o 
  12  11  10       41.22       23.16     46.96 o 
  13  11  10      267.48      287.14     87.17 o 
   0  12  10      508.41      605.69     55.77 o 
   1  12  10      399.96      340.02     32.51 o 
   2  12  10        6.37      -12.87     22.80 o 
   3  12  10       21.56       39.39     23.54 o 
   4  12  10      511.82      633.51     48.04 o 
   5  12  10      204.29      221.72     35.20 o 
   6  12  10      551.23      516.65     44.60 o 
   7  12  10       10.42       37.20     33.70 o 
   8  12  10       51.19       46.26     30.32 o 
   9  12  10      604.69      487.22     52.20 o 
  10  12  10      217.60      127.49     45.40 o 
  11  12  10       66.18      114.96     44.09 o 
  12  12  10        6.23      -34.86     48.07 o 
  13  12  10       91.23      128.39     57.28 o 
   1  13  10      688.93      642.24     53.16 o 
   2  13  10      354.35      337.25     37.33 o 
   3  13  10      818.77      765.53     50.90 o 
   4  13  10       83.54      124.57     33.10 o 
   5  13  10      508.92      568.03     47.52 o 
   6  13  10       24.48       29.92     34.93 o 
   7  13  10      311.81      258.72     40.09 o 
   8  13  10      232.75      276.71     49.40 o 
   9  13  10      864.22      800.61     60.77 o 
  10  13  10       27.56       29.39     33.35 o 
  11  13  10      177.68      248.26     51.93 o 
  12  13  10      239.20      180.43     58.30 o 
   0  14  10      185.96      144.47     48.87 o 
   1  14  10      139.18      185.90     36.47 o 
   2  14  10       22.05       51.87     28.62 o 
   3  14  10      176.07      184.20     44.71 o 
   4  14  10       11.93       35.69     30.88 o 
   5  14  10       32.95       41.54     32.83 o 
   6  14  10       45.69       27.57     35.78 o 
   7  14  10      263.78      199.29     39.92 o 
   8  14  10       32.32       46.71     33.23 o 
   9  14  10       43.44       52.43     35.21 o 
  10  14  10        6.83       55.45     40.74 o 
  11  14  10       63.26       46.53     46.18 o 
   1  15  10      115.45      172.56     37.30 o 
   2  15  10      514.99      490.02     51.33 o 
   3  15  10       78.69       87.93     33.91 o 
   4  15  10      256.94      271.30     45.57 o 
   5  15  10      293.68      371.06     49.62 o 
   6  15  10       76.40      160.64     51.08 o 
   7  15  10        0.15       30.72     38.05 o 
   8  15  10        9.57       83.17     38.92 o 
   9  15  10      172.67      199.83     43.80 o 
  10  15  10       36.23       68.45     49.21 o 
   0  16  10      126.13       87.81     52.18 o 
   1  16  10      251.87      282.92     46.21 o 
   2  16  10      124.81       48.36     35.95 o 
   3  16  10        5.75       46.71     33.73 o 
   4  16  10      403.27      384.27     51.67 o 
   5  16  10       41.24       85.25     37.60 o 
   6  16  10       17.62       31.83     51.21 o 
   7  16  10      535.11      571.03     81.75 o 
   8  16  10      177.16      150.73     43.95 o 
   9  16  10        0.17       53.02     40.98 o 
  10  16  10      190.35      140.86     50.05 o 
   1  17  10      196.18      113.69     43.45 o 
   2  17  10        5.10      -19.81     37.69 o 
   3  17  10       52.72       20.39     41.02 o 
   4  17  10      155.97      218.55     48.23 o 
   5  17  10      112.14      173.99     66.53 o 
   6  17  10       39.92       46.61     41.37 o 
   7  17  10       33.26       28.88     44.86 o 
   8  17  10        0.33       -0.76     49.95 o 
   0  18  10      525.85      389.34     83.21 o 
   1  18  10       98.02       45.15     43.46 o 
   2  18  10       33.56        3.00     42.48 o 
   3  18  10      254.74      291.49     56.01 o 
   4  18  10      319.59      352.33     59.92 o 
   5  18  10        7.29       71.39     52.59 o 
   6  18  10      253.57      315.86     58.10 o 
   7  18  10      593.67      583.08     70.00 o 
   1  19  10        9.30       39.52     50.35 o 
   2  19  10       82.51      107.00     52.39 o 
   3  19  10       12.77       32.93     47.55 o 
   4  19  10       21.73       83.48     52.30 o 
   5  19  10        4.67      -72.71     49.65 o 
   0  20  10       92.47       92.21     77.47 o 
   1  20  10        8.27      -22.04     51.60 o 
   2  20  10        0.67       -5.02     52.29 o 
   3  20  10       57.89       70.52     56.35 o 
   1   1  11      288.12      235.24     24.33 o 
   2   1  11     8029.29     6695.21    129.12 o 
   3   1  11       14.66       12.15     13.40 o 
   4   1  11      421.36      376.79     24.12 o 
   5   1  11     1662.16     1747.28     58.08 o 
   6   1  11     5204.99     5065.46    131.31 o 
   7   1  11     1107.20      921.96     69.47 o 
   8   1  11     2289.64     2152.35    144.24 o 
   9   1  11     1246.49      983.26     65.21 o 
  10   1  11        5.19      -30.46     31.22 o 
  11   1  11     1097.78     1162.38    104.42 o 
  12   1  11      800.01      778.18     68.39 o 
  13   1  11      575.52      535.31     64.31 o 
  14   1  11       36.52       67.59     50.55 o 
  15   1  11       63.22       58.58     54.19 o 
   0   2  11     1516.11     1593.90     59.27 o 
   1   2  11     2324.29     1954.40     52.96 o 
   2   2  11      499.58      472.27     21.07 o 
   3   2  11     4012.50     4012.49     82.26 o 
   4   2  11      397.09      370.19     22.51 o 
   5   2  11      190.66      331.66     25.94 o 
   6   2  11      402.48      408.21     33.16 o 
   7   2  11     4649.26     4172.31    122.56 o 
   8   2  11       21.06       73.38     32.96 o 
   9   2  11       21.48       21.04     35.75 o 
  10   2  11       91.06      111.20     37.04 o 
  11   2  11      267.06      307.73     48.60 o 
  12   2  11      144.82      106.39     41.39 o 
  13   2  11      516.77      434.51     83.10 o 
  14   2  11       38.48       27.80     48.48 o 
  15   2  11      298.45      305.66     68.81 o 
   1   3  11      427.14      448.14     31.31 o 
   2   3  11      474.69      364.63     20.32 o 
   3   3  11      212.11      226.34     19.87 o 
   4   3  11        2.16      -14.59     16.76 o 
   5   3  11     4652.96     4054.04     94.74 o 
   6   3  11        7.08       47.20     21.64 o 
   7   3  11      478.37      465.07     36.91 o 
   8   3  11      187.69      206.21     41.69 o 
   9   3  11     1191.15     1164.92     73.24 o 
  10   3  11        9.79       28.98     32.96 o 
  11   3  11      113.49      162.52     40.79 o 
  12   3  11       31.33       45.94     40.68 o 
  13   3  11       69.58       74.75     42.77 o 
  14   3  11       34.37       36.88     48.14 o 
  15   3  11      164.01      176.56     60.48 o 
   0   4  11     6576.91     5904.46    171.32 o 
   1   4  11     4861.43     4080.95     87.22 o 
   2   4  11      247.21      221.70     20.22 o 
   3   4  11    11097.68    11066.40    218.93 o 
   4   4  11     1600.65     1565.88     47.91 o 
   5   4  11      265.93      322.66     24.66 o 
   6   4  11     1024.68      972.96     46.73 o 
   7   4  11     4887.50     4585.29    144.92 o 
   8   4  11      604.67      648.28     53.24 o 
   9   4  11      508.72      555.76     52.94 o 
  10   4  11     3053.55     2931.22    194.57 o 
  11   4  11     1503.15     1339.92     83.89 o 
  12   4  11        0.88        4.02     36.45 o 
  13   4  11      429.76      442.28     59.99 o 
  14   4  11     1598.14     1326.96    158.23 o 
  15   4  11      466.69      434.98     69.67 o 
   1   5  11      752.36      765.68     31.08 o 
   2   5  11      123.85       92.96     18.23 o 
   3   5  11      436.13      386.99     25.31 o 
   4   5  11      444.75      403.26     28.30 o 
   5   5  11       33.08       29.30     19.24 o 
   6   5  11      191.23      161.62     24.55 o 
   7   5  11      100.69      220.85     34.67 o 
   8   5  11     1287.17     1270.02     70.45 o 
   9   5  11      153.47       82.92     32.61 o 
  10   5  11      121.59      221.67     42.35 o 
  11   5  11       80.05      107.59     45.94 o 
  12   5  11      373.88      262.22     59.79 o 
  13   5  11      220.14      218.78     60.63 o 
  14   5  11       30.33       28.61     46.92 o 
  15   5  11       57.67       38.16     54.73 o 
   0   6  11     4533.93     3984.00    121.95 o 
   1   6  11       53.96       50.83     17.26 o 
   2   6  11      673.30      576.65     33.16 o 
   3   6  11      702.48      602.93     29.45 o 
   4   6  11     1085.85     1097.46     42.34 o 
   5   6  11       86.96       87.45     21.97 o 
   6   6  11     1014.28     1066.68     46.27 o 
   7   6  11     1546.27     1444.81     62.50 o 
   8   6  11       64.25       76.63     30.03 o 
   9   6  11       31.67       41.31     32.78 o 
  10   6  11       87.02       91.74     36.41 o 
  11   6  11     2140.90     1601.22     90.48 o 
  12   6  11      153.37       99.10     68.30 o 
  13   6  11       87.22      105.49     54.17 o 
  14   6  11      303.31      372.70     73.32 o 
  15   6  11        1.91       15.27     63.00 o 
   1   7  11      259.32      295.98     22.73 o 
   2   7  11     6113.93     5496.18    122.24 o 
   3   7  11       32.47       29.02     17.41 o 
   4   7  11     1197.81     1149.82     44.04 o 
   5   7  11     2437.21     2061.09     62.23 o 
   6   7  11      443.80      408.24     31.63 o 
   7   7  11      301.99      236.43     28.40 o 
   8   7  11      106.65       80.66     30.99 o 
   9   7  11      541.39      414.94     46.47 o 
  10   7  11      676.49      641.08     58.52 o 
  11   7  11       87.99      112.00     43.33 o 
  12   7  11     1710.66     1498.34    127.62 o 
  13   7  11        7.44       26.27     52.79 o 
  14   7  11      567.47      455.74     75.19 o 
   0   8  11      122.29      189.59     32.14 o 
   1   8  11       33.01       50.01     19.48 o 
   2   8  11       22.88       25.08     17.54 o 
   3   8  11      360.91      395.74     32.76 o 
   4   8  11      209.86      245.29     25.55 o 
   5   8  11       12.22       10.04     21.22 o 
   6   8  11      282.35      266.00     33.66 o 
   7   8  11      131.22      112.60     33.20 o 
   8   8  11      419.26      385.64     41.03 o 
   9   8  11      602.49      465.40     49.48 o 
  10   8  11       49.93       25.06     73.06 o 
  11   8  11      420.59      439.99     68.69 o 
  12   8  11        3.17      -24.85     54.29 o 
  13   8  11      152.63      162.68     53.15 o 
  14   8  11       42.12       62.33     64.68 o 
   1   9  11      456.20      493.07     29.90 o 
   2   9  11     5737.60     4616.46    112.87 o 
   3   9  11       73.81       99.05     20.23 o 
   4   9  11      876.78      825.75     40.85 o 
   5   9  11      557.06      467.05     36.60 o 
   6   9  11     1344.08     1142.71     53.82 o 
   7   9  11       66.01       93.78     36.97 o 
   8   9  11      613.44      581.54     48.03 o 
   9   9  11     1241.65     1183.59     77.14 o 
  10   9  11      881.18      830.15     68.33 o 
  11   9  11      165.38      120.00     44.20 o 
  12   9  11      787.17      609.47     67.26 o 
  13   9  11       54.79       93.08     49.10 o 
  14   9  11        0.14       62.64     65.56 o 
   0  10  11      430.66      434.14     42.05 o 
   1  10  11     2075.84     1854.52     59.17 o 
   2  10  11        7.67       14.49     19.49 o 
   3  10  11     2126.01     1820.70     64.38 o 
   4  10  11       43.08      128.17     26.82 o 
   5  10  11      424.23      424.47     50.70 o 
   6  10  11       10.84      -18.36     22.62 o 
   7  10  11      626.31      624.44     48.36 o 
   8  10  11      232.74      263.97     37.25 o 
   9  10  11      177.29      132.56     34.21 o 
  10  10  11       25.63      -11.35     37.20 o 
  11  10  11       54.39       76.41     42.63 o 
  12  10  11       47.03       -5.43     46.32 o 
  13  10  11        0.65      -22.16     48.80 o 
   1  11  11      208.93      190.28     32.06 o 
   2  11  11      816.83      698.12     52.87 o 
   3  11  11        3.82       -5.72     22.59 o 
   4  11  11       29.00       30.40     26.70 o 
   5  11  11      403.16      336.20     60.56 o 
   6  11  11      142.41      141.23     44.75 o 
   7  11  11      323.30      384.97     41.58 o 
   8  11  11        4.32       24.05     34.09 o 
   9  11  11      172.51      270.68     42.85 o 
  10  11  11      251.67      336.06     52.53 o 
  11  11  11      315.66      262.26     52.34 o 
  12  11  11      148.06       78.50     53.95 o 
  13  11  11       50.53      131.86     57.69 o 
   0  12  11      284.53      231.32     40.99 o 
   1  12  11     1126.77     1067.24     52.11 o 
   2  12  11     1374.44     1383.64     66.74 o 
   3  12  11      126.32      127.95     29.61 o 
   4  12  11       16.84       31.53     30.35 o 
   5  12  11      802.02      849.20     54.94 o 
   6  12  11      472.84      490.01     45.54 o 
   7  12  11     1233.10     1227.91    114.32 o 
   8  12  11      123.65      171.55     39.01 o 
   9  12  11      270.85      208.41     40.89 o 
  10  12  11      132.39      188.19     54.87 o 
  11  12  11      213.43      246.50     59.56 o 
  12  12  11       56.22       25.89     52.59 o 
   1  13  11        0.00       -2.03     26.87 o 
   2  13  11       66.64       60.08     26.00 o 
   3  13  11        9.07       22.76     24.57 o 
   4  13  11        7.77       11.18     28.03 o 
   5  13  11      107.53       94.14     34.10 o 
   6  13  11        0.80       41.04     28.91 o 
   7  13  11        0.12       51.88     32.73 o 
   8  13  11      480.05      392.98     54.12 o 
   9  13  11       77.34       62.81     37.18 o 
  10  13  11       82.75       98.65     38.88 o 
  11  13  11        5.27       21.41     45.75 o 
   0  14  11      644.11      584.06     78.30 o 
   1  14  11      106.17      182.08     43.15 o 
   2  14  11       44.38       16.30     29.03 o 
   3  14  11      602.31      646.11     56.69 o 
   4  14  11      125.77      213.09     41.44 o 
   5  14  11       95.10      105.95     60.21 o 
   6  14  11      183.21      190.47     46.52 o 
   7  14  11      566.50      676.09     69.78 o 
   8  14  11      126.96      246.84     45.38 o 
   9  14  11        0.36       81.71     42.28 o 
  10  14  11      262.84      259.63     48.50 o 
  11  14  11      273.40      278.47     56.46 o 
   1  15  11       49.63        2.25     32.30 o 
   2  15  11      472.39      552.41     54.92 o 
   3  15  11      210.67      333.71     55.19 o 
   4  15  11       57.38       83.46     38.09 o 
   5  15  11       67.75      113.11     38.83 o 
   6  15  11       66.02       90.16     40.19 o 
   7  15  11        2.58       10.01     36.06 o 
   8  15  11       63.91       89.45     51.43 o 
   9  15  11        0.43       30.21     40.60 o 
  10  15  11       65.10      125.85     46.48 o 
   0  16  11      213.16      230.28     66.06 o 
   1  16  11       44.15       33.22     37.92 o 
   2  16  11       33.79       22.12     36.20 o 
   3  16  11      179.01      120.51     39.72 o 
   4  16  11      116.22      143.08     42.26 o 
   5  16  11       25.38       99.52     56.13 o 
   6  16  11       63.98      156.11     45.36 o 
   7  16  11       30.83       37.52     43.53 o 
   8  16  11        0.42       45.12     51.11 o 
   9  16  11        5.05      -26.88     43.27 o 
   1  17  11       39.64       33.41     44.04 o 
   2  17  11      829.72      821.96     72.93 o 
   3  17  11      117.16      188.40     86.86 o 
   4  17  11      110.90      218.63     49.02 o 
   5  17  11      302.86      330.00     56.22 o 
   6  17  11      599.25      636.97     68.01 o 
   7  17  11        5.21       79.42     48.62 o 
   8  17  11      269.03      302.45     61.75 o 
   0  18  11       48.21       59.86     67.86 o 
   1  18  11       69.31      115.06     51.22 o 
   2  18  11       30.54       -6.19     45.39 o 
   3  18  11        0.64       -3.25     45.83 o 
   4  18  11        2.78       48.17     46.67 o 
   5  18  11        7.04       63.02     53.31 o 
   6  18  11        3.36       40.12     49.70 o 
   1  19  11       34.89        4.57     48.40 o 
   2  19  11      173.40      165.11     56.61 o 
   3  19  11       25.71       43.35     52.95 o 
   4  19  11       36.70       -8.95     48.83 o 
   0   0  12     1650.46     1545.36     94.91 o 
   1   0  12     5672.56     5700.41    166.26 o 
   2   0  12       44.29       48.82     21.90 o 
   3   0  12     7798.47     6417.02    247.09 o 
   4   0  12     1266.57     1679.92     75.57 o 
   5   0  12      234.67      186.48     32.53 o 
   6   0  12       53.35       99.37     44.17 o 
   7   0  12     3146.37     3347.46    209.86 o 
   8   0  12      361.13      219.62     58.41 o 
   9   0  12      578.82      466.94     71.42 o 
  10   0  12      476.09      518.30     75.23 o 
  11   0  12      497.34      472.35     75.10 o 
  12   0  12      511.15      606.55     88.32 o 
  13   0  12     1741.47     1863.72    149.77 o 
  14   0  12       97.21       76.64     73.92 o 
  15   0  12      396.28      340.65     99.82 o 
   1   1  12        3.50       17.63     15.31 o 
   2   1  12     3717.68     3394.21     75.66 o 
   3   1  12       20.64       49.99     15.65 o 
   4   1  12     1085.57     1071.12     38.65 o 
   5   1  12      276.15      296.63     25.38 o 
   6   1  12      940.33      983.54     49.33 o 
   7   1  12       49.65      138.80     28.32 o 
   8   1  12     1030.07      978.48     64.17 o 
   9   1  12       49.11       24.20     32.29 o 
  10   1  12      152.57      132.25     39.03 o 
  11   1  12       56.91       50.89     35.75 o 
  12   1  12       20.04       76.39     39.71 o 
  13   1  12       10.08       35.11     42.79 o 
  14   1  12       55.30       14.78     46.12 o 
  15   1  12        0.23      -24.66     56.12 o 
   0   2  12      555.34      575.04     45.15 o 
   1   2  12     1762.32     1514.80     41.79 o 
   2   2  12       41.57       50.98     15.79 o 
   3   2  12     2582.33     2202.67     73.47 o 
   4   2  12      603.55      436.64     26.08 o 
   5   2  12      679.64      595.60     32.76 o 
   6   2  12      510.49      508.42     32.14 o 
   7   2  12     3655.65     3239.36    121.12 o 
   8   2  12       19.48      -17.33     26.83 o 
   9   2  12        2.55       18.53     31.15 o 
  10   2  12       92.70      112.98     43.58 o 
  11   2  12      538.77      524.41     56.01 o 
  12   2  12        4.84       10.76     35.01 o 
  13   2  12       75.51       91.70     45.74 o 
  14   2  12       12.21        6.47     70.55 o 
  15   2  12      169.45      145.39     59.47 o 
   1   3  12        2.72       13.88     14.85 o 
   2   3  12     7824.59     6509.55    140.98 o 
   3   3  12        3.56       14.93     16.01 o 
   4   3  12      118.50      151.40     19.80 o 
   5   3  12       69.38       77.55     20.61 o 
   6   3  12     7536.83     7381.83    172.66 o 
   7   3  12       13.00       17.35     25.34 o 
   8   3  12     1714.40     1590.92     75.44 o 
   9   3  12       27.64       54.31     33.30 o 
  10   3  12      527.03      549.01     56.05 o 
  11   3  12       12.61       -4.76     34.05 o 
  12   3  12      410.75      369.25     54.56 o 
  13   3  12        1.33       32.35     44.18 o 
  14   3  12        2.29       50.40     48.83 o 
  15   3  12        0.14        7.27     73.91 o 
   0   4  12     1946.15     1765.56     68.99 o 
   1   4  12       26.65        7.99     16.24 o 
   2   4  12      142.19      115.35     19.20 o 
   3   4  12      221.57      269.65     22.80 o 
   4   4  12      393.49      383.74     27.16 o 
   5   4  12       25.56        8.22     20.68 o 
   6   4  12     1110.04      941.99     39.25 o 
   7   4  12       12.99       18.31     23.43 o 
   8   4  12       30.40       17.30     27.01 o 
   9   4  12        5.11       38.74     32.01 o 
  10   4  12      100.58       97.19     38.29 o 
  11   4  12      272.62      362.68     52.64 o 
  12   4  12      139.41      166.50     49.47 o 
  13   4  12      149.34      209.76     50.79 o 
  14   4  12       39.13       56.51     51.57 o 
   1   5  12      280.43      264.54     22.52 o 
   2   5  12     5838.37     4927.98    111.04 o 
   3   5  12      627.02      690.26     31.28 o 
   4   5  12      679.70      645.59     31.77 o 
   5   5  12      455.04      508.62     31.26 o 
   6   5  12     2022.16     1971.45     63.18 o 
   7   5  12       18.84       60.32     39.83 o 
   8   5  12     1460.96     1541.31     72.86 o 
   9   5  12        1.59       51.67     31.57 o 
  10   5  12      116.60      120.28     40.66 o 
  11   5  12       20.15       -0.45     37.06 o 
  12   5  12     1848.12     1600.84     96.52 o 
  13   5  12        0.37       -0.15     43.47 o 
  14   5  12       38.30       -0.63     50.03 o 
   0   6  12      354.08      320.29     35.01 o 
   1   6  12      596.43      662.38     30.70 o 
   2   6  12        4.57       51.36     17.52 o 
   3   6  12     2640.62     2225.41     60.15 o 
   4   6  12      292.17      334.75     25.58 o 
   5   6  12      339.86      379.20     28.75 o 
   6   6  12      164.52       89.34     24.66 o 
   7   6  12     1953.91     2173.98     72.16 o 
   8   6  12      130.27      193.18     33.84 o 
   9   6  12       31.87       64.47     32.68 o 
  10   6  12       20.04       36.98     35.02 o 
  11   6  12      632.23      560.63     74.79 o 
  12   6  12       25.34      100.00     49.25 o 
  13   6  12      819.58      782.20     87.78 o 
  14   6  12        5.82       52.76     53.83 o 
   1   7  12     1117.01      911.09     38.07 o 
   2   7  12     1273.08     1192.38     48.29 o 
   3   7  12       31.75       43.93     18.54 o 
   4   7  12       64.65       62.43     18.85 o 
   5   7  12      234.82      263.70     27.04 o 
   6   7  12     1538.64     1470.71     57.79 o 
   7   7  12       55.88      119.64     31.90 o 
   8   7  12      179.86      238.09     36.40 o 
   9   7  12        0.17       45.12     30.32 o 
  10   7  12       50.42       54.08     36.68 o 
  11   7  12        7.06      -32.71     40.91 o 
  12   7  12        7.64       -3.32     66.33 o 
  13   7  12        1.61       41.03     53.13 o 
  14   7  12       13.80       51.11     61.75 o 
   0   8  12      188.41      257.98     34.13 o 
   1   8  12     3428.68     2872.72     77.83 o 
   2   8  12        4.21       45.05     19.54 o 
   3   8  12     6191.21     5992.53    133.86 o 
   4   8  12       66.41       69.86     20.33 o 
   5   8  12      135.82      159.01     25.01 o 
   6   8  12      249.22      302.13     36.27 o 
   7   8  12      510.60      707.51     42.01 o 
   8   8  12       73.29       23.33     25.73 o 
   9   8  12       47.74       25.65     33.74 o 
  10   8  12       58.97       52.01     43.94 o 
  11   8  12     1753.33     1726.91     97.70 o 
  12   8  12       49.26       32.21     50.12 o 
  13   8  12      437.96      339.96     73.29 o 
   1   9  12      429.31      418.41     28.87 o 
   2   9  12     3293.91     2969.63     80.48 o 
   3   9  12       40.30       69.34     21.61 o 
   4   9  12      355.20      341.54     27.05 o 
   5   9  12       47.18       41.54     22.69 o 
   6   9  12      128.93      121.09     27.87 o 
   7   9  12       83.12      146.34     32.67 o 
   8   9  12       29.33       50.60     28.96 o 
   9   9  12       22.17        3.83     35.47 o 
  10   9  12       70.37       92.36     41.08 o 
  11   9  12       18.85       46.23     43.65 o 
  12   9  12      216.90      149.53     52.28 o 
  13   9  12       15.90       25.23     56.30 o 
   0  10  12      418.03      322.97     48.99 o 
   1  10  12      434.46      444.01     50.32 o 
   2  10  12      117.06      144.11     26.56 o 
   3  10  12      843.15      930.21     53.40 o 
   4  10  12       19.70       88.34     24.55 o 
   5  10  12      232.37      318.71     33.85 o 
   6  10  12       35.48       74.33     28.23 o 
   7  10  12      240.56      279.40     39.20 o 
   8  10  12       48.33       18.16     31.09 o 
   9  10  12        0.94       33.05     34.69 o 
  10  10  12       92.59      107.40     61.42 o 
  11  10  12      501.28      447.94     71.18 o 
  12  10  12       74.48       21.91     62.87 o 
  13  10  12       36.63       -0.46     52.98 o 
   1  11  12       56.66       85.64     22.48 o 
   2  11  12      343.42      459.92     47.86 o 
   3  11  12     1218.66     1261.43     67.10 o 
   4  11  12        2.38       48.58     47.58 o 
   5  11  12       96.05       75.40     36.69 o 
   6  11  12     1402.06     1215.36     81.78 o 
   7  11  12        0.47       22.77     28.83 o 
   8  11  12      818.50      766.43     56.42 o 
   9  11  12       60.69       30.25     36.42 o 
  10  11  12        0.51       16.33     42.49 o 
  11  11  12        0.05       38.39     44.96 o 
  12  11  12       75.83      109.09     54.27 o 
   0  12  12      163.69      212.35     45.62 o 
   1  12  12      733.82      765.15     48.42 o 
   2  12  12        0.06       32.75     24.42 o 
   3  12  12      522.02      384.51     39.80 o 
   4  12  12       62.00      125.27     32.92 o 
   5  12  12        0.05      -22.22     29.13 o 
   6  12  12      146.57      134.09     36.01 o 
   7  12  12       75.30      134.67     34.77 o 
   8  12  12       19.86       35.04     35.60 o 
   9  12  12      185.76      159.46     42.68 o 
  10  12  12      346.02      379.92     57.22 o 
  11  12  12      133.23      143.50     52.27 o 
   1  13  12      401.28      409.32     78.08 o 
   2  13  12     1342.20     1355.02     68.38 o 
   3  13  12        1.72        2.63     27.91 o 
   4  13  12      507.69      448.36     44.35 o 
   5  13  12      185.77      164.93     50.80 o 
   6  13  12      582.31      459.00     53.95 o 
   7  13  12        3.18        5.94     41.85 o 
   8  13  12      576.62      599.37     54.95 o 
   9  13  12       32.15       32.61     38.63 o 
  10  13  12       57.67       81.75     41.39 o 
  11  13  12       24.81       76.25     50.46 o 
   0  14  12       96.47       55.75     45.14 o 
   1  14  12      306.77      336.00     45.74 o 
   2  14  12      247.46      181.81     39.67 o 
   3  14  12      477.35      534.00     54.87 o 
   4  14  12       19.41        9.52     29.59 o 
   5  14  12       42.58       44.65     43.90 o 
   6  14  12       46.33       38.12     36.97 o 
   7  14  12      120.21      182.21     47.27 o 
   8  14  12       16.94       70.45     43.90 o 
   9  14  12      139.40       99.59     44.68 o 
  10  14  12       29.09       45.81     43.98 o 
   1  15  12       22.37       67.49     35.82 o 
   2  15  12      286.77      415.67     54.35 o 
   3  15  12       46.08      107.70     38.12 o 
   4  15  12        0.79        5.63     35.47 o 
   5  15  12       49.45      155.83     61.77 o 
   6  15  12      184.65      254.22     74.64 o 
   7  15  12       27.86      124.32     44.79 o 
   8  15  12      131.61      129.87     48.97 o 
   9  15  12      136.96      110.79     52.05 o 
   0  16  12        5.40      -29.30     56.78 o 
   1  16  12      549.76      597.99     61.18 o 
   2  16  12       60.36       54.27     39.87 o 
   3  16  12      655.34      669.46     65.05 o 
   4  16  12       78.83      110.22     45.47 o 
   5  16  12       50.78       36.49     40.02 o 
   6  16  12      110.40      157.81     47.48 o 
   7  16  12      640.39      738.41     73.00 o 
   8  16  12       21.70       50.50     49.70 o 
   1  17  12        0.59      -43.03     43.00 o 
   2  17  12        0.20       14.47     61.77 o 
   3  17  12        0.80       45.72     41.98 o 
   4  17  12        1.87       57.71     44.73 o 
   5  17  12        7.38       59.41     44.24 o 
   6  17  12        7.24      117.31     69.93 o 
   7  17  12        0.07        5.90     47.98 o 
   0  18  12       28.98      -27.53     70.21 o 
   1  18  12      334.49      270.07     59.04 o 
   2  18  12       38.26       20.46     51.04 o 
   3  18  12      594.75      635.48     69.32 o 
   4  18  12        3.63       78.82     50.18 o 
   5  18  12       47.78      168.23     97.80 o 
   1  19  12        0.66      -10.14     52.33 o 
   2  19  12      164.00      169.52     59.40 o 
   1   1  13      127.62      110.62     18.99 o 
   2   1  13     3123.89     2964.39     76.56 o 
   3   1  13       22.01       21.96     17.02 o 
   4   1  13      518.29      504.18     30.43 o 
   5   1  13      289.55      259.17     26.32 o 
   6   1  13      820.00      850.79     51.21 o 
   7   1  13      176.56      173.09     30.81 o 
   8   1  13     1260.97     1375.46     69.83 o 
   9   1  13        2.23       22.82     33.54 o 
  10   1  13      561.28      493.05     58.29 o 
  11   1  13      430.61      368.28     52.09 o 
  12   1  13      695.37      694.62     65.82 o 
  13   1  13       33.99       53.81     40.65 o 
  14   1  13       24.28       71.19     48.99 o 
   0   2  13      594.75      711.34     45.37 o 
   1   2  13     1104.01      878.70     33.42 o 
   2   2  13       60.70       41.60     17.77 o 
   3   2  13      265.58      257.91     35.69 o 
   4   2  13      930.95      695.92     36.41 o 
   5   2  13       13.99       16.07     20.47 o 
   6   2  13      533.17      737.65     55.54 o 
   7   2  13     2023.09     2064.17     78.89 o 
   8   2  13      175.29      230.27     37.98 o 
   9   2  13        9.85       -6.44     32.94 o 
  10   2  13        8.02       36.16     35.60 o 
  11   2  13       86.84       55.05     36.40 o 
  12   2  13       65.71       67.08     38.82 o 
  13   2  13       47.15       97.63     44.61 o 
  14   2  13      135.65      176.24     55.93 o 
   1   3  13      782.18      731.53     33.50 o 
   2   3  13     1430.65     1477.21     48.75 o 
   3   3  13       19.52       48.20     19.17 o 
   4   3  13       83.16       92.22     22.48 o 
   5   3  13        2.41       40.00     20.00 o 
   6   3  13     1442.59     1444.72     57.39 o 
   7   3  13        1.94        7.71     24.20 o 
   8   3  13      343.09      454.65     45.25 o 
   9   3  13       81.96      102.22     35.28 o 
  10   3  13      134.42      114.81     38.93 o 
  11   3  13       32.26       13.44     37.48 o 
  12   3  13      245.94      225.75     46.55 o 
  13   3  13       86.12       53.25     46.78 o 
  14   3  13       13.14       25.27     52.02 o 
   0   4  13     1334.16     1410.05     68.00 o 
   1   4  13     3769.49     3283.34     79.61 o 
   2   4  13     1106.15      936.15     43.43 o 
   3   4  13     2359.93     2084.49     61.29 o 
   4   4  13      148.75      132.12     26.00 o 
   5   4  13     2449.45     2345.44     68.74 o 
   6   4  13      607.62      692.37     40.65 o 
   7   4  13     3856.09     3548.61    109.59 o 
   8   4  13      165.95      247.77     43.46 o 
   9   4  13        8.14       97.97     35.66 o 
  10   4  13      435.73      460.62     76.82 o 
  11   4  13     1511.35     1498.28     90.88 o 
  12   4  13        7.06      -48.03     41.79 o 
  13   4  13      274.87      268.55     57.66 o 
  14   4  13      267.08      224.76     60.84 o 
   1   5  13      330.09      305.66     23.22 o 
   2   5  13     1236.93     1224.87     42.27 o 
   3   5  13      138.64      136.59     21.30 o 
   4   5  13      174.62      196.08     23.16 o 
   5   5  13     3400.93     2852.44     84.30 o 
   6   5  13       27.39       21.65     22.30 o 
   7   5  13      175.98      242.14     31.26 o 
   8   5  13       16.88       18.06     26.57 o 
   9   5  13       70.94      182.31     47.93 o 
  10   5  13       78.82      107.80     43.19 o 
  11   5  13      320.78      208.64     50.47 o 
  12   5  13      144.74      186.22     50.92 o 
  13   5  13       17.81      -27.88     46.16 o 
  14   5  13       96.84       13.39     55.00 o 
   0   6  13      243.53      250.58     35.51 o 
   1   6  13     2061.21     1868.44     57.47 o 
   2   6  13      141.36      189.20     22.02 o 
   3   6  13     4619.30     3974.63    132.98 o 
   4   6  13      780.61      603.86     32.31 o 
   5   6  13      216.12      302.40     27.73 o 
   6   6  13        9.09       63.15     24.62 o 
   7   6  13      483.60      532.00     40.93 o 
   8   6  13        1.55       20.36     25.46 o 
   9   6  13      218.44      262.39     39.26 o 
  10   6  13      298.58      374.48     61.80 o 
  11   6  13      282.89      359.86     65.08 o 
  12   6  13       89.27      120.40     50.44 o 
  13   6  13       15.24      -17.43     50.47 o 
   1   7  13      245.96      316.91     37.08 o 
   2   7  13     4650.04     4158.54    104.54 o 
   3   7  13       64.05      118.29     23.12 o 
   4   7  13     1943.55     1869.92     69.15 o 
   5   7  13       81.20       74.36     22.64 o 
   6   7  13      382.81      334.68     33.66 o 
   7   7  13       28.62       70.30     25.89 o 
   8   7  13      251.61      220.13     34.50 o 
   9   7  13       91.37       77.49     35.77 o 
  10   7  13      397.79      364.10     63.18 o 
  11   7  13       93.36      107.43     53.58 o 
  12   7  13      582.03      549.77     77.22 o 
  13   7  13       32.97       14.80     55.46 o 
   0   8  13      834.55      761.17     51.90 o 
   1   8  13      258.41      246.35     25.41 o 
   2   8  13      691.77      657.28     34.84 o 
   3   8  13      408.01      517.25     36.14 o 
   4   8  13        0.23       -0.34     18.99 o 
   5   8  13      439.45      426.13     32.65 o 
   6   8  13       14.76       31.61     22.48 o 
   7   8  13        7.43       42.47     31.43 o 
   8   8  13      249.87      357.30     40.44 o 
   9   8  13        4.77       -6.69     37.26 o 
  10   8  13        8.57       81.24     40.37 o 
  11   8  13        3.89        1.63     49.47 o 
  12   8  13        1.25       16.86     61.84 o 
  13   8  13       22.90      102.77     61.87 o 
   1   9  13        3.82      -11.47     22.58 o 
   2   9  13     1420.53     1354.14     50.58 o 
   3   9  13      344.57      255.69     27.03 o 
   4   9  13      215.22      213.90     25.85 o 
   5   9  13       24.97       33.53     24.01 o 
   6   9  13     1011.01      955.76     51.56 o 
   7   9  13       66.71       91.49     29.26 o 
   8   9  13      190.40      111.15     32.40 o 
   9   9  13       87.31       61.53     54.36 o 
  10   9  13      369.60      290.40     52.27 o 
  11   9  13       58.72       55.61     49.57 o 
  12   9  13      712.99      879.21    263.05 o 
   0  10  13      966.67      755.97     52.98 o 
   1  10  13        9.98       14.24     20.77 o 
   2  10  13       35.14       96.38     22.25 o 
   3  10  13        1.92       43.04     27.98 o 
   4  10  13     1834.87     1804.26     77.67 o 
   5  10  13      241.77      270.25     34.56 o 
   6  10  13       47.41       21.04     27.26 o 
   7  10  13      316.60      322.36     40.48 o 
   8  10  13       11.48       29.79     32.21 o 
   9  10  13      139.22       94.97     38.06 o 
  10  10  13        5.16       17.21     43.19 o 
  11  10  13      410.31      482.86     67.73 o 
  12  10  13        2.08        0.70     55.95 o 
   1  11  13      181.67      172.28     26.05 o 
   2  11  13     1299.26     1329.50     92.77 o 
   3  11  13      175.91      166.66     28.18 o 
   4  11  13      130.29      176.42     29.70 o 
   5  11  13       67.74      131.31     41.11 o 
   6  11  13      223.95      299.79     44.40 o 
   7  11  13       14.12      -20.67     30.69 o 
   8  11  13       76.69       99.43     34.24 o 
   9  11  13        0.32       -5.15     36.40 o 
  10  11  13       28.26       68.08     54.25 o 
  11  11  13       29.55       47.44     50.47 o 
   0  12  13       77.29       48.66     36.15 o 
   1  12  13      564.31      586.37     42.09 o 
   2  12  13      288.23      261.30     52.68 o 
   3  12  13     2069.06     2077.97    184.38 o 
   4  12  13      148.07      219.52     35.14 o 
   5  12  13      103.05      127.51     32.59 o 
   6  12  13       34.92       50.75     34.57 o 
   7  12  13     1243.93      997.13     72.38 o 
   8  12  13        8.96       -9.91     44.85 o 
   9  12  13      141.28      120.61     41.58 o 
  10  12  13       88.60       75.99     46.75 o 
  11  12  13      107.11      139.76     56.13 o 
   1  13  13        2.95       69.39     27.79 o 
   2  13  13      144.67      214.70     54.45 o 
   3  13  13      124.48      148.11     33.32 o 
   4  13  13       19.89        6.99     32.61 o 
   5  13  13        2.11       23.07     31.87 o 
   6  13  13       42.13       52.07     43.57 o 
   7  13  13      240.46      243.04     55.50 o 
   8  13  13       24.84       54.98     41.45 o 
   9  13  13      112.27      100.28     44.43 o 
  10  13  13       84.36      139.92     46.06 o 
   0  14  13       40.64        7.82     61.92 o 
   1  14  13      296.24      222.39     43.01 o 
   2  14  13       29.80       90.29     45.51 o 
   3  14  13      856.47      987.40     90.94 o 
   4  14  13      118.94       34.41     31.66 o 
   5  14  13       93.04      100.79     36.31 o 
   6  14  13        0.27        6.64     58.67 o 
   7  14  13      932.49     1030.11    136.40 o 
   8  14  13        4.66       -1.75     47.23 o 
   9  14  13        1.09      -37.92     44.14 o 
   1  15  13      142.46      185.50     42.81 o 
   2  15  13     1192.73     1162.63     77.91 o 
   3  15  13       14.03       64.56     65.99 o 
   4  15  13       79.54      143.05     85.82 o 
   5  15  13       19.73       96.88     48.98 o 
   6  15  13      365.88      449.66     59.10 o 
   7  15  13        0.10       13.78     43.43 o 
   8  15  13      184.71      243.14     56.00 o 
   0  16  13        4.34       21.06    108.62 o 
   1  16  13       31.98      119.40     45.15 o 
   2  16  13        0.85       59.41     42.65 o 
   3  16  13        2.57       -6.81     40.46 o 
   4  16  13       36.78       56.32     50.80 o 
   5  16  13        5.81        4.59     41.48 o 
   6  16  13       25.12      115.60     48.17 o 
   7  16  13      110.85      177.02     58.63 o 
   1  17  13      110.55      172.68     46.10 o 
   2  17  13     1028.27     1023.14    107.84 o 
   3  17  13       33.78       71.39     44.78 o 
   4  17  13      151.19      197.29     80.59 o 
   5  17  13       67.16       97.43     49.47 o 
   0  18  13       21.10       29.40     71.42 o 
   1  18  13       11.01       22.91     51.92 o 
   2  18  13        3.96       72.46     51.74 o 
   3  18  13       31.86      136.78     85.58 o 
   0   0  14     1640.53     1266.14     90.93 o 
   1   0  14     1648.33     1282.20     64.18 o 
   2   0  14      497.22      525.58     42.57 o 
   3   0  14       21.91       17.02     30.49 o 
   4   0  14      199.89      200.70     40.76 o 
   5   0  14       65.92       24.19     34.98 o 
   6   0  14      150.36      120.75     37.70 o 
   7   0  14      308.61      334.79     50.24 o 
   8   0  14      263.14      319.95     55.99 o 
   9   0  14      218.36      149.03     57.47 o 
  10   0  14      929.05     1042.99    103.68 o 
  11   0  14      720.38      787.48    118.40 o 
  12   0  14      194.88      110.97     68.24 o 
  13   0  14       60.07      181.23     71.32 o 
  14   0  14      304.68      273.73     86.03 o 
   1   1  14        1.81       40.18     18.21 o 
   2   1  14       26.79       47.04     19.98 o 
   3   1  14      570.21      579.09     41.63 o 
   4   1  14      147.83      156.32     27.48 o 
   5   1  14      853.77      863.88     66.71 o 
   6   1  14      151.82      158.88     28.03 o 
   7   1  14       92.32       43.07     26.90 o 
   8   1  14       19.33       32.96     28.09 o 
   9   1  14        4.15      -27.29     35.54 o 
  10   1  14        0.34      -21.95     37.04 o 
  11   1  14        7.90       25.76     36.91 o 
  12   1  14       36.39       47.11     41.16 o 
  13   1  14       30.61       81.15     46.07 o 
  14   1  14        0.48       38.20     49.82 o 
   0   2  14      845.77      769.73     73.06 o 
   1   2  14      534.64      497.71     34.32 o 
   2   2  14      101.66      107.61     26.80 o 
   3   2  14     1253.92     1280.62     50.37 o 
   4   2  14      502.24      525.16     44.95 o 
   5   2  14      198.19      222.45     28.74 o 
   6   2  14      129.11       79.82     25.81 o 
   7   2  14      680.69      816.70     49.15 o 
   8   2  14      167.19      163.83     40.14 o 
   9   2  14        0.93       -5.04     38.23 o 
  10   2  14      441.55      426.41     55.84 o 
  11   2  14      464.76      417.33     56.50 o 
  12   2  14        5.90      -15.25     38.69 o 
  13   2  14       93.85      188.79     49.97 o 
  14   2  14      166.19      191.17     54.10 o 
   1   3  14      538.56      512.30     32.50 o 
   2   3  14      233.71      222.92     25.84 o 
   3   3  14       51.34       68.43     20.45 o 
   4   3  14        5.70       19.81     19.99 o 
   5   3  14     2874.98     2555.17     74.13 o 
   6   3  14      729.37      873.82     52.95 o 
   7   3  14       73.35      122.30     34.56 o 
   8   3  14      857.82      825.59     56.08 o 
   9   3  14      674.87      595.43     64.35 o 
  10   3  14       59.79       24.77     42.71 o 
  11   3  14      139.47      180.74     52.07 o 
  12   3  14      114.07      111.46     46.41 o 
  13   3  14      516.56      550.11     95.33 o 
   0   4  14      976.94     1044.55     68.05 o 
   1   4  14      783.02      754.63     37.88 o 
   2   4  14      697.16      600.09     45.20 o 
   3   4  14      270.50      217.48     29.82 o 
   4   4  14      279.82      419.45     31.07 o 
   5   4  14       64.32       95.02     23.87 o 
   6   4  14      118.78       82.92     26.10 o 
   7   4  14       12.90       38.43     29.41 o 
   8   4  14       67.60      176.03     35.16 o 
   9   4  14       10.23       66.52     42.96 o 
  10   4  14       10.86       11.91     42.71 o 
  11   4  14       78.96      172.62     78.62 o 
  12   4  14       59.73      139.19     53.80 o 
  13   4  14        5.13        1.05     55.70 o 
   1   5  14     4549.63     3964.44    106.85 o 
   2   5  14     3688.40     3292.90     86.64 o 
   3   5  14       62.93       63.59     25.63 o 
   4   5  14       19.78       52.82     21.14 o 
   5   5  14      579.19      559.34     36.42 o 
   6   5  14     1134.79     1131.69     51.34 o 
   7   5  14        0.37       28.92     27.79 o 
   8   5  14       53.42       87.48     33.29 o 
   9   5  14     1490.52     1384.82     81.74 o 
  10   5  14       67.66       83.07     46.68 o 
  11   5  14      122.36      123.66     50.05 o 
  12   5  14       80.36      140.54     56.24 o 
  13   5  14      481.53      402.73     74.22 o 
   0   6  14       85.22      111.61     47.30 o 
   1   6  14     1366.26     1307.93     51.67 o 
   2   6  14       19.69       36.08     20.47 o 
   3   6  14      375.66      400.34     30.34 o 
   4   6  14     1015.80     1125.42     54.11 o 
   5   6  14       47.05       98.76     23.33 o 
   6   6  14     1060.58      984.45     48.21 o 
   7   6  14      475.44      465.15     40.03 o 
   8   6  14       14.59       -6.03     28.16 o 
   9   6  14      457.97      480.48     52.97 o 
  10   6  14      391.28      590.15     62.11 o 
  11   6  14      178.07      104.71     53.12 o 
  12   6  14       13.11       -5.78     53.79 o 
  13   6  14        5.64        8.34     59.58 o 
   1   7  14       96.87       32.37     20.20 o 
   2   7  14      486.80      524.72     39.35 o 
   3   7  14       13.72       37.35     26.29 o 
   4   7  14       62.77       71.41     21.95 o 
   5   7  14       19.78       23.67     21.08 o 
   6   7  14      121.52       93.53     26.63 o 
   7   7  14      436.18      458.27     41.60 o 
   8   7  14       18.47       73.00     30.95 o 
   9   7  14      190.63      177.86     44.52 o 
  10   7  14       31.16       48.39     48.88 o 
  11   7  14       10.41       13.78     52.65 o 
  12   7  14      168.99       50.01     59.74 o 
  13   7  14       29.40       58.90     62.40 o 
   0   8  14      610.75      652.18     51.66 o 
   1   8  14        6.57       21.26     19.37 o 
   2   8  14      126.95      117.92     23.23 o 
   3   8  14     1380.46     1423.31     52.93 o 
   4   8  14      627.56      746.50     38.80 o 
   5   8  14       62.47       47.12     20.98 o 
   6   8  14      790.91      957.45     53.18 o 
   7   8  14      491.71      542.92     43.26 o 
   8   8  14      111.18      119.27     37.22 o 
   9   8  14      127.28      128.07     46.49 o 
  10   8  14      654.61      637.02     80.00 o 
  11   8  14      558.22      536.06     78.77 o 
  12   8  14        3.33       36.58     56.67 o 
   1   9  14     1386.45     1133.67     46.49 o 
   2   9  14        2.13       20.24     20.18 o 
   3   9  14       25.94       75.06     23.16 o 
   4   9  14       46.80       41.70     22.92 o 
   5   9  14      120.10      156.45     29.70 o 
   6   9  14       95.52       96.87     28.87 o 
   7   9  14        7.97       62.71     43.85 o 
   8   9  14       71.37       66.34     35.26 o 
   9   9  14       51.48       74.65     49.86 o 
  10   9  14       21.82       18.02     48.60 o 
  11   9  14       11.38       57.53     57.44 o 
  12   9  14       12.39      119.76     77.77 o 
   0  10  14       82.43      115.11     52.22 o 
   1  10  14      497.82      515.68     40.93 o 
   2  10  14      867.40      878.19     50.20 o 
   3  10  14     1948.47     1851.62     68.15 o 
   4  10  14     1116.37     1126.08     52.80 o 
   5  10  14      842.09      710.95     46.68 o 
   6  10  14      280.55      376.05     43.83 o 
   7  10  14      550.58      586.32     52.45 o 
   8  10  14        9.91       89.40     40.34 o 
   9  10  14       73.43      104.56     61.46 o 
  10  10  14       69.38      114.78     47.27 o 
  11  10  14      130.56      148.32     59.20 o 
   1  11  14      131.56      157.02     37.09 o 
   2  11  14      762.77      891.44     61.34 o 
   3  11  14      345.61      481.23     52.03 o 
   4  11  14      535.23      548.14     68.67 o 
   5  11  14      164.73      195.82     36.23 o 
   6  11  14      672.72      755.60     70.87 o 
   7  11  14      284.30      240.10     45.96 o 
   8  11  14      639.50      677.58     85.14 o 
   9  11  14      232.41      205.66     72.75 o 
  10  11  14      167.98      208.74     77.14 o 
  11  11  14       29.27      107.07     55.27 o 
   0  12  14      278.94      319.48     48.97 o 
   1  12  14        0.26        9.53     25.18 o 
   2  12  14       32.01       75.73     30.35 o 
   3  12  14       25.38      109.30     39.82 o 
   4  12  14      310.05      290.66     47.04 o 
   5  12  14       78.17      124.67     35.46 o 
   6  12  14       29.16       95.68     42.96 o 
   7  12  14       74.68      121.76     41.90 o 
   8  12  14       22.83       -5.04     40.70 o 
   9  12  14        1.77      -35.27     40.45 o 
  10  12  14        1.10       32.59     47.48 o 
   1  13  14      672.02      685.07     53.01 o 
   2  13  14     1112.80     1129.96     69.61 o 
   3  13  14        0.91       62.39     31.90 o 
   4  13  14      301.28      282.19     40.76 o 
   5  13  14      286.77      298.06     40.48 o 
   6  13  14      782.81      762.36     65.17 o 
   7  13  14       26.84       52.38     39.07 o 
   8  13  14      248.99      247.85     55.19 o 
   9  13  14      232.03      241.80     54.07 o 
   0  14  14      196.66      151.28     66.26 o 
   1  14  14       21.49       53.61     36.33 o 
   2  14  14        0.37       19.17     50.48 o 
   3  14  14      228.78      256.29     44.99 o 
   4  14  14        2.31       12.27     33.60 o 
   5  14  14      241.17      261.14     91.25 o 
   6  14  14       19.27       52.50     35.60 o 
   7  14  14       43.60      120.74     47.19 o 
   8  14  14        0.53       76.96     57.96 o 
   1  15  14       37.52      121.75     42.65 o 
   2  15  14      435.02      495.92     56.13 o 
   3  15  14        7.38       17.68     48.29 o 
   4  15  14        9.86       73.18     39.34 o 
   5  15  14       85.00       80.03     46.96 o 
   6  15  14      312.94      417.94    100.89 o 
   7  15  14        0.16       23.62     45.75 o 
   0  16  14      454.12      426.22     78.30 o 
   1  16  14      377.07      531.03    110.06 o 
   2  16  14       98.73      102.07     45.95 o 
   3  16  14      732.65      655.84     90.55 o 
   4  16  14       38.06       38.64     44.82 o 
   5  16  14        3.68      117.33     51.56 o 
   6  16  14      187.93      267.33     58.18 o 
   1  17  14       16.27       73.64     45.94 o 
   2  17  14       48.19       98.08     50.21 o 
   3  17  14        0.66       74.36     71.95 o 
   4  17  14       24.20      -22.33     55.50 o 
   1   1  15      506.99      546.86     50.21 o 
   2   1  15       95.61      125.81     24.18 o 
   3   1  15        3.21       36.46     22.43 o 
   4   1  15      262.95      299.89     33.42 o 
   5   1  15     1662.87     1520.94     65.37 o 
   6   1  15        7.09        8.73     24.86 o 
   7   1  15        2.07       40.99     27.15 o 
   8   1  15       49.91      116.76     34.60 o 
   9   1  15      895.49      874.78     78.14 o 
  10   1  15      540.54      561.33     87.76 o 
  11   1  15      810.02      697.65     77.75 o 
  12   1  15      248.55      364.21     64.80 o 
  13   1  15      358.73      301.84     58.53 o 
   0   2  15      379.08      410.33     48.40 o 
   1   2  15     1766.44     1826.95     62.81 o 
   2   2  15      696.90      588.92     36.47 o 
   3   2  15      260.58      317.82     34.30 o 
   4   2  15     2082.20     1627.00     80.13 o 
   5   2  15      101.37       73.88     27.85 o 
   6   2  15      500.56      470.98     40.08 o 
   7   2  15      420.51      418.85     40.47 o 
   8   2  15      136.24      189.47     37.41 o 
   9   2  15       28.31       56.14     38.17 o 
  10   2  15      193.72      176.47     66.45 o 
  11   2  15        3.32       65.50     55.74 o 
  12   2  15        0.66       36.22     65.38 o 
  13   2  15       31.92      -10.63     58.46 o 
   1   3  15      873.01      917.44     46.64 o 
   2   3  15       11.82       19.47     20.94 o 
   3   3  15      175.74      208.50     27.49 o 
   4   3  15        6.60       81.14     24.41 o 
   5   3  15      382.04      419.52     38.51 o 
   6   3  15       91.90      124.04     29.63 o 
   7   3  15      176.05      149.90     34.81 o 
   8   3  15       35.50       20.88     31.77 o 
   9   3  15      904.41      760.11     82.78 o 
  10   3  15       36.95      114.65     45.80 o 
  11   3  15       22.44       60.66     50.65 o 
  12   3  15       79.83       80.31     51.86 o 
  13   3  15       40.90      108.05     70.29 o 
   0   4  15      524.19      615.43     64.37 o 
   1   4  15       19.06       71.99     24.51 o 
   2   4  15      393.17      416.47     35.47 o 
   3   4  15       39.47       56.36     22.54 o 
   4   4  15      881.88      883.71     43.73 o 
   5   4  15        5.42       35.51     26.10 o 
   6   4  15      525.11      591.06     40.09 o 
   7   4  15       59.39       39.19     30.44 o 
   8   4  15      780.62      805.54     56.95 o 
   9   4  15       14.20       85.77     34.83 o 
  10   4  15     1131.70      960.88     72.96 o 
  11   4  15       25.05      107.45     48.14 o 
  12   4  15       62.84      101.66     52.27 o 
  13   4  15        4.59      131.93     66.20 o 
   1   5  15      345.02      380.42     34.49 o 
   2   5  15      200.32      265.11     31.73 o 
   3   5  15      144.92      153.83     27.14 o 
   4   5  15       28.41       10.66     21.54 o 
   5   5  15      439.89      560.38     36.13 o 
   6   5  15        5.98       13.28     22.95 o 
   7   5  15       85.55      102.12     30.98 o 
   8   5  15       47.43      -25.39     30.18 o 
   9   5  15       51.17       57.14     35.29 o 
  10   5  15       13.12       27.39     37.95 o 
  11   5  15       43.54       37.52     43.81 o 
  12   5  15        0.31       48.78     58.65 o 
   0   6  15    10235.44     8557.87    321.09 o 
   1   6  15        4.03       52.88     25.05 o 
   2   6  15      774.09      813.01     49.06 o 
   3   6  15     1003.99     1012.92     51.74 o 
   4   6  15      474.14      670.27     37.95 o 
   5   6  15      494.61      491.37     33.99 o 
   6   6  15      804.22      680.09     39.92 o 
   7   6  15       32.00       53.74     31.38 o 
   8   6  15       43.87       17.75     31.06 o 
   9   6  15        3.18       -5.80     33.35 o 
  10   6  15      754.58      714.54     67.33 o 
  11   6  15      123.20      153.65     55.33 o 
  12   6  15       10.07        4.05     57.64 o 
   1   7  15     1522.39     1554.54     59.27 o 
   2   7  15      530.49      612.38     46.27 o 
   3   7  15        2.27       -8.91     21.61 o 
   4   7  15       12.24       13.60     25.51 o 
   5   7  15     1807.33     1765.77     66.82 o 
   6   7  15      271.00      314.93     32.20 o 
   7   7  15      132.37       95.46     31.55 o 
   8   7  15       76.91      126.56     37.37 o 
   9   7  15      607.98      770.10     80.49 o 
  10   7  15       66.75      154.43     64.05 o 
  11   7  15      195.65      243.96     65.05 o 
  12   7  15        0.74        9.27     58.90 o 
   0   8  15      211.57      166.34     37.34 o 
   1   8  15      370.96      357.22     33.66 o 
   2   8  15      472.93      358.37     33.14 o 
   3   8  15     1053.08      907.26     51.98 o 
   4   8  15       10.57       77.94     29.31 o 
   5   8  15      348.23      357.86     34.73 o 
   6   8  15       31.59       63.81     28.68 o 
   7   8  15        0.28      -12.30     31.39 o 
   8   8  15      105.51      116.49     38.03 o 
   9   8  15      202.81      133.22     47.02 o 
  10   8  15      105.70       77.78     68.52 o 
  11   8  15       15.12      -22.14     51.03 o 
   1   9  15       22.83       31.18     21.54 o 
   2   9  15      494.85      519.42     35.22 o 
   3   9  15      753.79      819.30     46.19 o 
   4   9  15       66.22       62.78     26.07 o 
   5   9  15     1025.80     1065.72     57.19 o 
   6   9  15      638.27      700.69     84.66 o 
   7   9  15      439.05      363.83     45.02 o 
   8   9  15      518.90      542.05     52.69 o 
   9   9  15      991.78      825.51     70.62 o 
  10   9  15        5.48       13.02     55.03 o 
  11   9  15      230.60      295.61     71.55 o 
   0  10  15       16.73       87.47     34.27 o 
   1  10  15        1.12       18.49     24.61 o 
   2  10  15       37.35       62.14     24.29 o 
   3  10  15      515.93      547.93     39.00 o 
   4  10  15       29.60       31.57     27.27 o 
   5  10  15        2.02       13.73     30.42 o 
   6  10  15       15.58       75.44     34.32 o 
   7  10  15       29.95       46.55     36.58 o 
   8  10  15       79.38       14.09     52.37 o 
   9  10  15       51.91       -2.04     44.78 o 
  10  10  15      319.07      363.14     63.55 o 
   1  11  15      331.05      400.26     35.14 o 
   2  11  15       16.64       13.78     27.30 o 
   3  11  15     1026.07     1055.35     58.70 o 
   4  11  15       56.84       94.51     29.94 o 
   5  11  15      890.89      781.33     68.36 o 
   6  11  15       65.18      146.43     40.84 o 
   7  11  15      103.90      146.19     77.68 o 
   8  11  15      157.28      140.38     83.78 o 
   9  11  15      172.98      269.62     94.27 o 
  10  11  15       22.89       65.09     54.80 o 
   0  12  15     1079.38     1142.95    139.04 o 
   1  12  15       53.18      101.39     30.35 o 
   2  12  15       52.39       91.74     39.82 o 
   3  12  15      873.02      799.81     51.53 o 
   4  12  15      325.49      370.58     43.95 o 
   5  12  15       35.43       50.84     40.14 o 
   6  12  15     1014.27     1062.66    110.47 o 
   7  12  15      196.22      154.62     45.35 o 
   8  12  15       46.83       43.73     52.05 o 
   9  12  15       25.96       36.90     99.33 o 
   1  13  15       11.71       98.38     34.38 o 
   2  13  15       14.87       86.82     34.59 o 
   3  13  15       17.24       54.01     36.37 o 
   4  13  15        0.07       81.78     38.66 o 
   5  13  15       11.72       51.33     45.15 o 
   6  13  15        1.71       53.85     38.88 o 
   7  13  15       23.61       47.47     71.40 o 
   8  13  15       24.78       41.15     54.31 o 
   0  14  15      966.50     1036.72    103.27 o 
   1  14  15      137.17      146.40     58.95 o 
   2  14  15      157.92      153.82     41.67 o 
   3  14  15      109.14      109.53     79.02 o 
   4  14  15       75.56      196.33     41.04 o 
   5  14  15        0.99        7.88     37.00 o 
   6  14  15      279.22      326.01     50.94 o 
   7  14  15      363.94      569.01    120.05 o 
   1  15  15      464.47      637.62     80.90 o 
   2  15  15      182.52      279.81     49.61 o 
   3  15  15       33.01       46.65     62.09 o 
   4  15  15       73.37       74.59     46.74 o 
   5  15  15      184.53      282.43     57.59 o 
   6  15  15      143.78      211.62     54.54 o 
   0  16  15        1.26       77.74     63.74 o 
   1  16  15       48.76      166.74     75.88 o 
   2  16  15        3.22       57.22     65.22 o 
   3  16  15        6.50       93.18     48.75 o 
   4  16  15       45.57       59.47     51.35 o 
   0   0  16      435.36      388.53     60.55 o 
   1   0  16      974.14      824.05     65.18 o 
   2   0  16      712.11      799.98     95.64 o 
   3   0  16        1.41       28.55     39.87 o 
   4   0  16     2790.73     2674.22    192.51 o 
   5   0  16        1.67      116.69     41.35 o 
   6   0  16     1029.30      943.80     75.19 o 
   7   0  16      679.13      682.72     70.80 o 
   8   0  16      607.38      747.80    105.37 o 
   9   0  16       68.80      107.25     58.13 o 
  10   0  16     1253.39     1192.69    160.76 o 
  11   0  16      155.70      267.22     99.93 o 
  12   0  16       82.70      169.45     93.42 o 
   1   1  16       56.49       91.86     24.99 o 
   2   1  16       99.45      102.08     28.18 o 
   3   1  16       10.94       23.52     24.41 o 
   4   1  16        4.67       91.45     27.69 o 
   5   1  16      291.72      335.24     36.34 o 
   6   1  16        3.60       13.36     32.39 o 
   7   1  16      102.75      137.50     32.98 o 
   8   1  16      251.21      278.53     39.56 o 
   9   1  16       49.02      143.86     53.33 o 
  10   1  16        1.05       10.26     49.77 o 
  11   1  16       64.07       86.79     58.31 o 
  12   1  16      195.98      296.91     75.75 o 
   0   2  16      997.72     1002.82     70.01 o 
   1   2  16       87.14       91.98     24.27 o 
   2   2  16      354.12      394.12     32.61 o 
   3   2  16      125.74      153.79     28.28 o 
   4   2  16      953.70      962.38     50.93 o 
   5   2  16      121.24      172.78     32.01 o 
   6   2  16      691.86      715.85     49.08 o 
   7   2  16       29.79       40.63     29.94 o 
   8   2  16      148.93      123.08     34.71 o 
   9   2  16      127.94      201.70     46.29 o 
  10   2  16      989.42     1115.37    109.37 o 
  11   2  16      149.47      328.41     74.49 o 
  12   2  16        2.84       94.64     65.17 o 
   1   3  16      386.29      467.65     45.50 o 
   2   3  16       19.43       63.78     32.43 o 
   3   3  16       94.95      129.58     26.74 o 
   4   3  16        6.43       35.90     27.54 o 
   5   3  16     1930.32     1517.81     66.98 o 
   6   3  16      116.78       55.26     29.03 o 
   7   3  16        4.26        0.70     27.57 o 
   8   3  16       19.42       -0.43     30.45 o 
   9   3  16      564.51      607.55     63.13 o 
  10   3  16        0.04       19.30     46.37 o 
  11   3  16      297.35      334.92     66.89 o 
  12   3  16        1.60      111.69     55.67 o 
   0   4  16      750.16      729.44    106.90 o 
   1   4  16     1043.68      861.01     47.15 o 
   2   4  16        9.56       37.02     23.89 o 
   3   4  16        2.22       40.22     27.04 o 
   4   4  16      175.91      146.38     27.43 o 
   5   4  16        6.33       66.67     27.59 o 
   6   4  16      111.06      159.16     32.40 o 
   7   4  16      103.14       61.84     30.38 o 
   8   4  16      121.16      158.38     40.18 o 
   9   4  16      133.38      124.39     60.99 o 
  10   4  16      164.82      252.11     52.88 o 
  11   4  16       33.39       36.01     44.36 o 
  12   4  16        0.18       28.39     54.76 o 
   1   5  16     2374.09     2077.30     76.94 o 
   2   5  16       33.02       15.56     24.05 o 
   3   5  16       12.77      104.16     27.22 o 
   4   5  16       18.12       58.87     26.24 o 
   5   5  16      865.68      899.73     61.37 o 
   6   5  16        4.44      -39.08     26.98 o 
   7   5  16       70.57       89.56     30.56 o 
   8   5  16       20.75       44.79     34.88 o 
   9   5  16      888.13      834.34     62.91 o 
  10   5  16        9.27       47.31     44.41 o 
  11   5  16      301.33      297.09     57.32 o 
  12   5  16       15.73       46.16     49.97 o 
   0   6  16        9.61       59.95     36.88 o 
   1   6  16       30.73      104.81     27.76 o 
   2   6  16      429.54      425.56     37.75 o 
   3   6  16      199.46      193.13     31.52 o 
   4   6  16      147.88      175.23     41.42 o 
   5   6  16      315.48      339.12     37.31 o 
   6   6  16        2.82       24.97     28.01 o 
   7   6  16        9.76       38.49     29.75 o 
   8   6  16       12.73       53.83     35.15 o 
   9   6  16       76.17       62.36     38.55 o 
  10   6  16      178.33      331.14     54.41 o 
  11   6  16        5.18       41.83     55.03 o 
   1   7  16     1580.35     1523.50     65.46 o 
   2   7  16      280.88      283.74     33.72 o 
   3   7  16      127.43      161.05     31.13 o 
   4   7  16       14.44       22.41     29.96 o 
   5   7  16      352.01      447.40     38.52 o 
   6   7  16      114.41      156.74     44.21 o 
   7   7  16        5.27       51.37     30.69 o 
   8   7  16      105.64      122.34     39.89 o 
   9   7  16      556.19      498.00     66.48 o 
  10   7  16       92.05      110.73     53.49 o 
  11   7  16       38.64       97.71     55.74 o 
   0   8  16     1349.21     1454.16     90.29 o 
   1   8  16        0.70       40.89     26.90 o 
   2   8  16        5.63       14.26     25.64 o 
   3   8  16      111.44      115.99     28.32 o 
   4   8  16     1010.12      922.31     75.30 o 
   5   8  16      619.66      599.50     42.20 o 
   6   8  16     1078.11      974.08     53.09 o 
   7   8  16       70.16      127.98     37.57 o 
   8   8  16      438.16      444.30     57.62 o 
   9   8  16       71.82       49.50     50.80 o 
  10   8  16      710.43      643.32     79.94 o 
  11   8  16        2.24       35.40     59.55 o 
   1   9  16       10.88       16.86     24.95 o 
   2   9  16       26.19       38.16     25.54 o 
   3   9  16      151.39      228.54     32.94 o 
   4   9  16        9.99       68.64     27.44 o 
   5   9  16       98.31      110.87     31.94 o 
   6   9  16        2.76       33.95     36.37 o 
   7   9  16       28.93       84.92     34.90 o 
   8   9  16      121.94      171.21     47.67 o 
   9   9  16        5.87      -19.06     77.44 o 
  10   9  16        3.12       87.30     57.95 o 
   0  10  16     1176.09     1315.33     76.88 o 
   1  10  16      275.19      246.21     53.44 o 
   2  10  16      475.31      412.34     53.70 o 
   3  10  16        5.81        2.32     33.66 o 
   4  10  16     1492.76     1390.10     66.41 o 
   5  10  16        0.15       67.42     33.76 o 
   6  10  16     1769.68     1720.19     83.00 o 
   7  10  16       12.73       74.87     38.13 o 
   8  10  16       89.57      265.77    105.31 o 
   9  10  16       54.76       66.70    105.37 o 
   1  11  16      474.96      529.82     40.90 o 
   2  11  16       14.23       38.80     30.32 o 
   3  11  16       66.62      123.62     37.30 o 
   4  11  16      364.45      402.67     42.83 o 
   5  11  16      810.03      856.15     67.63 o 
   6  11  16       84.83      249.37     60.02 o 
   7  11  16      130.67      153.22     40.69 o 
   8  11  16       42.45       80.07     49.32 o 
   9  11  16      555.80      608.69     82.65 o 
   0  12  16        5.98       82.19     54.31 o 
   1  12  16       29.90       19.59     27.97 o 
   2  12  16       95.31      132.83     35.19 o 
   3  12  16      193.02      233.81     56.13 o 
   4  12  16        5.46      104.22     55.32 o 
   5  12  16       31.29      134.89     39.63 o 
   6  12  16       79.16      127.50    104.62 o 
   7  12  16       35.33      139.22     43.48 o 
   8  12  16       18.26      131.66     60.11 o 
   1  13  16      909.41      849.31     61.17 o 
   2  13  16        6.64        7.77     31.71 o 
   3  13  16       72.54       95.48     51.43 o 
   4  13  16        0.40      100.54     40.41 o 
   5  13  16      711.41      805.98     67.89 o 
   6  13  16       98.27      156.79     43.21 o 
   7  13  16       75.08      128.91     48.68 o 
   0  14  16      134.02      199.07     60.32 o 
   1  14  16        0.16      112.38     50.17 o 
   2  14  16       59.56       87.26     42.53 o 
   3  14  16      164.85      255.15     91.53 o 
   4  14  16        0.44       52.11     39.64 o 
   5  14  16       31.78      100.82     84.70 o 
   6  14  16      142.55      157.39     54.00 o 
   1  15  16      302.07      358.16     84.98 o 
   2  15  16       11.41       91.45     44.96 o 
   3  15  16        3.85       63.55     47.04 o 
   4  15  16        2.55       75.57     69.48 o 
   0  16  16      502.67      767.88    179.23 o 
   1   1  17     1099.03     1106.51     72.49 o 
   2   1  17      468.34      406.00     42.87 o 
   3   1  17      206.71      194.70     30.80 o 
   4   1  17        0.20       15.46     25.61 o 
   5   1  17     2430.07     2287.69     87.79 o 
   6   1  17      150.82       95.02     33.11 o 
   7   1  17       11.24       76.01     33.84 o 
   8   1  17        5.87       25.43     32.66 o 
   9   1  17      904.55      924.01     75.64 o 
  10   1  17        7.09       67.59     48.14 o 
  11   1  17      165.72      227.11     61.82 o 
   0   2  17        6.31       27.28     35.52 o 
   1   2  17       44.59      113.16     26.96 o 
   2   2  17      278.78      276.59     37.30 o 
   3   2  17      379.99      345.55     43.41 o 
   4   2  17     1520.13     1365.92     64.14 o 
   5   2  17      113.16      189.52     33.75 o 
   6   2  17       40.89       99.98     33.09 o 
   7   2  17       64.32       43.46     40.64 o 
   8   2  17       47.04       18.89     33.20 o 
   9   2  17        2.96       80.17     40.21 o 
  10   2  17      687.46      646.13     75.58 o 
  11   2  17        9.31      106.17     54.26 o 
   1   3  17      324.64      393.23     36.33 o 
   2   3  17       38.24       67.93     29.95 o 
   3   3  17      162.00      194.51     33.59 o 
   4   3  17       12.40       65.56     29.69 o 
   5   3  17      108.98      226.81     35.44 o 
   6   3  17       47.49      106.28     33.36 o 
   7   3  17       73.67       78.61     34.81 o 
   8   3  17       89.95       71.02     35.75 o 
   9   3  17      299.61      336.96     49.28 o 
  10   3  17       20.69      109.02     55.47 o 
  11   3  17      228.06      255.80     62.34 o 
   0   4  17     1054.61     1080.45     76.59 o 
   1   4  17       27.86       89.11     27.10 o 
   2   4  17      327.75      347.19     35.83 o 
   3   4  17        8.02       13.69     37.34 o 
   4   4  17     1200.06     1201.52     66.45 o 
   5   4  17      440.03      424.45     41.22 o 
   6   4  17      642.63      693.23     49.63 o 
   7   4  17      306.96      305.67     41.18 o 
   8   4  17      104.17      135.89     39.22 o 
   9   4  17        1.89       10.20     38.67 o 
  10   4  17      406.36      416.53     88.45 o 
  11   4  17       13.62       64.49     74.60 o 
   1   5  17      122.22      178.37     31.07 o 
   2   5  17      230.41      229.92     32.63 o 
   3   5  17        0.77       49.34     26.97 o 
   4   5  17       31.08       66.23     30.28 o 
   5   5  17      188.13      200.10     39.34 o 
   6   5  17        3.08       21.30     35.85 o 
   7   5  17       45.65      109.18     34.40 o 
   8   5  17      111.11      174.21     52.40 o 
   9   5  17        0.46       86.46     38.99 o 
  10   5  17        0.61       95.40     59.31 o 
  11   5  17        0.72       59.97     57.97 o 
   0   6  17     3580.46     3507.54    157.47 o 
   1   6  17     1036.12      870.58     50.48 o 
   2   6  17        1.37       38.86     26.36 o 
   3   6  17      385.22      336.38     37.65 o 
   4   6  17      171.18      143.91     32.77 o 
   5   6  17       54.89      102.93     36.20 o 
   6   6  17      199.01      120.85     47.28 o 
   7   6  17      108.53      120.32     36.14 o 
   8   6  17      522.53      549.81     60.72 o 
   9   6  17       51.87      106.93     41.43 o 
  10   6  17      378.98      443.45     71.72 o 
   1   7  17      425.38      491.46     41.02 o 
   2   7  17      126.18      138.81     32.21 o 
   3   7  17        5.91       48.02     28.16 o 
   4   7  17      649.35      649.62     47.28 o 
   5   7  17      295.63      398.91     42.71 o 
   6   7  17      114.79      108.57     36.41 o 
   7   7  17       23.65       33.51     37.39 o 
   8   7  17       24.73       83.13     40.86 o 
   9   7  17      331.16      378.01     58.97 o 
  10   7  17       58.08       97.49     82.38 o 
   0   8  17     2156.31     1859.09    105.77 o 
   1   8  17       36.32       67.74     30.23 o 
   2   8  17        0.18       14.46     26.76 o 
   3   8  17       71.05       68.79     31.56 o 
   4   8  17      462.25      526.59     53.44 o 
   5   8  17        9.61       66.98     32.11 o 
   6   8  17      394.19      470.73     45.63 o 
   7   8  17      306.03      460.70    105.45 o 
   8   8  17       57.53      100.19     58.31 o 
   9   8  17       32.93      132.41     81.50 o 
   1   9  17      650.65      691.02     49.90 o 
   2   9  17     1006.52     1025.54     56.91 o 
   3   9  17     1140.72     1141.38     61.01 o 
   4   9  17       25.78       14.70     31.21 o 
   5   9  17     2225.44     2220.22    109.05 o 
   6   9  17      232.22      300.02     44.44 o 
   7   9  17      105.49      161.47     41.66 o 
   8   9  17        2.75        8.02     49.83 o 
   9   9  17      767.56      744.68    102.08 o 
   0  10  17      920.44      865.36    163.69 o 
   1  10  17       66.12       59.23     32.11 o 
   2  10  17       52.31      171.30     40.44 o 
   3  10  17      172.17      300.81     48.55 o 
   4  10  17       36.71       44.62     32.41 o 
   5  10  17      112.46      149.78     36.75 o 
   6  10  17      201.99      298.87     46.01 o 
   7  10  17       17.50      125.02     69.92 o 
   8  10  17       48.48      144.33     55.40 o 
   1  11  17       74.95      155.56     36.21 o 
   2  11  17      414.39      515.03     54.73 o 
   3  11  17       78.32      110.14     35.04 o 
   4  11  17       54.95       54.49     34.96 o 
   5  11  17      394.38      426.87     52.45 o 
   6  11  17        5.49       75.18     42.34 o 
   7  11  17      127.92      243.09     57.92 o 
   8  11  17       19.77       30.89     51.61 o 
   0  12  17      914.46      814.67     91.39 o 
   1  12  17       39.88      161.65     42.66 o 
   2  12  17        1.21       34.43     39.28 o 
   3  12  17       58.52      120.91     40.33 o 
   4  12  17      242.01      404.04     53.48 o 
   5  12  17       14.41      118.05     41.79 o 
   6  12  17      702.57      658.68    178.14 o 
   7  12  17       93.51      214.80     68.17 o 
   1  13  17       30.02       62.87     46.12 o 
   2  13  17       18.92       69.04     41.53 o 
   3  13  17       71.53      171.09     44.77 o 
   4  13  17       85.64      198.46     46.65 o 
   5  13  17       32.50      126.50     45.29 o 
   0  14  17      788.37      967.83    187.92 o 
   1  14  17       46.33      165.77     54.56 o 
   2  14  17       80.59      175.68     54.41 o 
   3  14  17      153.77      256.09     58.97 o 
   4  14  17      310.00      525.69     93.18 o 
   0   0  18      435.01      488.81    108.62 o 
   1   0  18      259.16      232.19     62.20 o 
   2   0  18      381.51      347.78     54.17 o 
   3   0  18     1198.20      946.36     77.88 o 
   4   0  18     2802.01     2228.01    122.24 o 
   5   0  18       16.38       27.85     47.17 o 
   6   0  18     1080.28     1053.82    109.03 o 
   7   0  18      439.12      466.71     66.99 o 
   8   0  18      190.33      384.76     63.59 o 
   9   0  18        2.94       41.96     52.30 o 
  10   0  18      822.45      694.79    108.62 o 
   1   1  18       30.64       54.47     31.80 o 
   2   1  18      204.58      194.56     37.62 o 
   3   1  18      148.78      124.94     31.74 o 
   4   1  18       21.35       77.22     31.43 o 
   5   1  18      353.65      388.62     41.85 o 
   6   1  18      300.02      387.41     42.77 o 
   7   1  18        1.71       69.52     40.32 o 
   8   1  18       18.97       11.50     35.13 o 
   9   1  18      148.76      201.36     45.16 o 
  10   1  18        1.10       50.18     46.50 o 
   0   2  18      585.34      728.84     85.16 o 
   1   2  18      327.27      329.73     39.91 o 
   2   2  18       96.92       95.82     31.70 o 
   3   2  18      262.22      261.39     38.74 o 
   4   2  18      505.39      431.74     42.64 o 
   5   2  18      201.42      198.80     36.86 o 
   6   2  18      188.93      301.59     51.27 o 
   7   2  18      223.69      192.51     40.37 o 
   8   2  18      136.39      115.69     56.03 o 
   9   2  18        1.64      107.66     43.15 o 
  10   2  18      325.76      400.01     60.53 o 
   1   3  18      595.16      639.76     96.35 o 
   2   3  18      213.09      215.02     41.27 o 
   3   3  18      315.94      424.41     82.48 o 
   4   3  18        1.62       23.64     45.65 o 
   5   3  18      933.57      890.36     83.23 o 
   6   3  18      851.34      838.56     56.37 o 
   7   3  18        6.95       36.49     34.59 o 
   8   3  18       99.94       92.55     42.55 o 
   9   3  18      153.42      279.76     55.78 o 
  10   3  18       22.07       57.89     50.32 o 
   0   4  18      324.59      375.86     90.13 o 
   1   4  18       17.62       34.00     28.71 o 
   2   4  18      112.36       91.17     33.74 o 
   3   4  18        3.69       30.14     30.87 o 
   4   4  18       31.67       55.24     32.21 o 
   5   4  18       19.78       13.38     32.14 o 
   6   4  18       16.70       12.21     32.94 o 
   7   4  18      107.94      120.70     37.51 o 
   8   4  18       29.45       60.93     41.30 o 
   9   4  18       56.52       57.58     43.85 o 
  10   4  18       14.81       58.82     50.70 o 
   1   5  18      881.83     1011.81     93.67 o 
   2   5  18      253.65      344.83     38.38 o 
   3   5  18      109.61      180.96     37.41 o 
   4   5  18       57.30      100.16     34.79 o 
   5   5  18      692.74      719.11     63.66 o 
   6   5  18       65.68      139.27     37.23 o 
   7   5  18       18.65       45.10     36.23 o 
   8   5  18      244.35      263.64     46.40 o 
   9   5  18      359.02      468.30     54.62 o 
  10   5  18        1.30       98.00     54.09 o 
   0   6  18     1520.76     1559.30    163.22 o 
   1   6  18       14.11       58.15     28.94 o 
   2   6  18      305.49      280.49     37.20 o 
   3   6  18       74.25      108.94     32.89 o 
   4   6  18      614.90      696.48     90.29 o 
   5   6  18       87.33      217.59     40.25 o 
   6   6  18       22.05       -0.54     45.46 o 
   7   6  18       68.86      102.28     40.13 o 
   8   6  18      147.97      243.40     46.93 o 
   9   6  18       99.08      113.84     47.17 o 
   1   7  18      546.75      588.18     44.96 o 
   2   7  18     1579.46     1481.69     68.59 o 
   3   7  18      193.23      221.83     37.42 o 
   4   7  18        4.74       26.64     48.58 o 
   5   7  18      453.14      568.67     54.37 o 
   6   7  18      288.71      387.43     49.08 o 
   7   7  18        1.53       29.49     47.93 o 
   8   7  18      111.43      193.27     49.22 o 
   9   7  18      264.60      287.85     72.12 o 
   0   8  18     1813.63     1496.98     97.82 o 
   1   8  18      550.12      597.63     48.71 o 
   2   8  18        0.23       61.41     33.03 o 
   3   8  18      609.74      675.29     50.53 o 
   4   8  18      433.01      469.92     45.90 o 
   5   8  18        7.36       45.05     33.10 o 
   6   8  18      357.04      430.03     52.56 o 
   7   8  18      112.37      230.42     64.55 o 
   8   8  18      216.42      328.73     63.21 o 
   1   9  18       37.39       66.70     33.51 o 
   2   9  18        4.62       35.37     32.94 o 
   3   9  18      304.02      295.93     39.42 o 
   4   9  18       36.70       79.50     36.70 o 
   5   9  18        0.05       57.13     43.17 o 
   6   9  18        0.29       78.06     56.29 o 
   7   9  18        3.85      128.83     51.45 o 
   8   9  18      110.09      107.49     57.12 o 
   0  10  18      306.08      371.20     60.56 o 
   1  10  18      236.98      283.04     39.18 o 
   2  10  18        5.35      128.06     43.68 o 
   3  10  18      326.56      523.78     52.00 o 
   4  10  18       79.29      144.40     38.80 o 
   5  10  18       17.92       49.32     39.40 o 
   6  10  18      499.30      414.36     60.16 o 
   7  10  18      251.76      398.31    114.06 o 
   1  11  18      237.85      413.12     51.50 o 
   2  11  18      279.42      390.35     68.72 o 
   3  11  18       62.44      201.02     41.76 o 
   4  11  18        3.48      -32.09     47.19 o 
   5  11  18      168.19      222.87     53.91 o 
   6  11  18       93.60      157.21     53.63 o 
   0  12  18       69.12      135.59     60.93 o 
   1  12  18       49.88      162.04     55.24 o 
   2  12  18       88.01      111.40     47.91 o 
   3  12  18      239.09      309.12     55.57 o 
   4  12  18       53.19      183.94     51.46 o 
   5  12  18        3.94      146.46     48.01 o 
   1  13  18      192.81      406.46     78.83 o 
   2  13  18      347.90      465.41     93.08 o 
   3  13  18      187.63      316.62     56.41 o 
   1   1  19      399.55      304.86     50.62 o 
   2   1  19     1024.02      997.80     74.33 o 
   3   1  19      305.13      219.11     42.52 o 
   4   1  19      388.57      474.54     49.86 o 
   5   1  19     1298.97     1181.52     64.97 o 
   6   1  19      542.95      660.38     53.60 o 
   7   1  19        0.92      154.77     41.03 o 
   8   1  19      260.67      311.24     46.86 o 
   9   1  19      263.34      334.84     52.73 o 
   0   2  19        0.84      114.13     61.59 o 
   1   2  19       57.02       52.85     37.48 o 
   2   2  19        1.41        5.16     33.85 o 
   3   2  19       76.77      138.66     37.27 o 
   4   2  19      404.15      459.58     57.27 o 
   5   2  19       93.48      143.59     41.92 o 
   6   2  19       50.88       84.14     38.18 o 
   7   2  19      459.21      439.97     50.38 o 
   8   2  19       13.33       22.54     38.39 o 
   9   2  19       82.44      137.71     47.29 o 
   1   3  19      249.51      306.95     44.73 o 
   2   3  19      231.76      342.40     43.37 o 
   3   3  19        3.65       70.54     32.97 o 
   4   3  19       45.02      119.29     37.03 o 
   5   3  19      143.40      143.77     41.84 o 
   6   3  19       29.74      123.46     43.26 o 
   7   3  19       45.21       41.36     39.36 o 
   8   3  19      128.79      320.74     86.35 o 
   9   3  19       42.46      101.83     47.46 o 
   0   4  19     2011.77     1846.68    109.78 o 
   1   4  19      513.08      613.50     51.21 o 
   2   4  19      143.67      211.09     39.25 o 
   3   4  19      777.62      678.61     55.42 o 
   4   4  19      892.74      913.25     63.12 o 
   5   4  19      110.22      208.83     53.47 o 
   6   4  19      101.72      156.78     42.99 o 
   7   4  19      692.07      612.05     59.13 o 
   8   4  19      132.91      162.16     45.20 o 
   9   4  19       96.59      137.23     48.84 o 
   1   5  19      310.22      296.53     38.62 o 
   2   5  19      110.06      170.93     40.48 o 
   3   5  19       23.84       57.60     34.77 o 
   4   5  19      111.87      145.85     38.17 o 
   5   5  19       82.27       91.34     47.78 o 
   6   5  19       17.44       73.09     38.59 o 
   7   5  19       10.47       46.44     41.31 o 
   8   5  19       12.83       47.05     47.56 o 
   0   6  19      366.19      482.81     74.88 o 
   1   6  19      199.89      274.78     38.19 o 
   2   6  19       40.39       42.01     31.80 o 
   3   6  19      203.83      220.48     53.99 o 
   4   6  19      333.67      313.70     46.59 o 
   5   6  19       41.58       68.47     36.79 o 
   6   6  19       91.49      155.39     43.62 o 
   7   6  19      159.11      154.84     42.87 o 
   8   6  19      306.49      366.98     60.13 o 
   1   7  19      554.09      529.47     46.68 o 
   2   7  19      656.07      692.92     51.16 o 
   3   7  19      156.54      192.51     38.17 o 
   4   7  19       27.23       91.74     36.94 o 
   5   7  19       90.12      171.71     42.75 o 
   6   7  19       67.88      136.10     54.24 o 
   7   7  19       87.77      111.83     55.82 o 
   0   8  19       33.57      -10.16     43.08 o 
   1   8  19      158.39      175.97     36.57 o 
   2   8  19       22.81      131.96     38.94 o 
   3   8  19      345.73      295.73     61.49 o 
   4   8  19       12.23       39.02     38.17 o 
   5   8  19        0.26       12.46     37.20 o 
   6   8  19       25.31       75.30     43.67 o 
   7   8  19      126.19      206.39     60.40 o 
   1   9  19      342.38      438.77     45.10 o 
   2   9  19      787.72      781.08     55.17 o 
   3   9  19        5.05       22.74     34.24 o 
   4   9  19      103.08      226.82     42.67 o 
   5   9  19       38.05      119.37     46.52 o 
   6   9  19      182.13      381.90     79.48 o 
   0  10  19        2.53       63.56     55.43 o 
   1  10  19       30.45       68.62     35.30 o 
   2  10  19       10.81       22.51     37.85 o 
   3  10  19      115.57      193.61     42.90 o 
   4  10  19       30.94       13.94     50.27 o 
   5  10  19       73.36       82.68     49.09 o 
   1  11  19       32.78      103.83     43.91 o 
   2  11  19      119.02      226.65     44.78 o 
   3  11  19        0.29       57.24     50.11 o 
   4  11  19       29.31      104.36     47.96 o 
   0  12  19       53.68       95.46     90.16 o 
   1  12  19      283.66      429.55     63.65 o 
   0   0  20        5.11      -34.76     78.21 o 
   1   0  20      237.32      228.58    128.18 o 
   2   0  20       48.66       81.31     62.57 o 
   3   0  20     1123.30     1108.93    184.66 o 
   4   0  20      212.27      118.90     62.48 o 
   5   0  20       51.73        8.47     47.97 o 
   6   0  20       25.13       92.67     60.76 o 
   7   0  20     1039.37      859.29     89.70 o 
   8   0  20        0.20       90.67     57.61 o 
   1   1  20       33.13       70.76     43.48 o 
   2   1  20       22.47       57.88     43.86 o 
   3   1  20       60.82       53.86     47.04 o 
   4   1  20        0.51       11.16     37.59 o 
   5   1  20       54.01       65.87     41.78 o 
   6   1  20       50.46       62.44     38.82 o 
   7   1  20        0.50       43.93     38.03 o 
   8   1  20       79.35      243.41     47.07 o 
   0   2  20      519.89      474.04    115.14 o 
   1   2  20      155.96      153.13     43.49 o 
   2   2  20       23.01       66.87     42.52 o 
   3   2  20      455.25      507.67     55.55 o 
   4   2  20      254.37      248.84     47.98 o 
   5   2  20        0.73       25.08     41.75 o 
   6   2  20      105.09      129.10     47.85 o 
   7   2  20      489.82      613.87     58.84 o 
   8   2  20        6.50       91.58     47.98 o 
   1   3  20      240.45      250.26     81.97 o 
   2   3  20      578.19      634.06     56.05 o 
   3   3  20      109.34      145.71     40.88 o 
   4   3  20      154.51      137.67     41.03 o 
   5   3  20      133.06      124.08     43.83 o 
   6   3  20      344.81      462.27     58.43 o 
   7   3  20        8.51       30.28     43.55 o 
   0   4  20        7.89       48.25     57.94 o 
   1   4  20       23.63       58.15     39.16 o 
   2   4  20        1.66       27.00     36.47 o 
   3   4  20       21.52       16.65     35.82 o 
   4   4  20        0.07      109.02     36.41 o 
   5   4  20        1.57       14.11     36.63 o 
   6   4  20       47.10       80.39     57.57 o 
   7   4  20       13.08       70.25     44.94 o 
   1   5  20      117.72      165.87     50.41 o 
   2   5  20     1041.84     1091.54     86.78 o 
   3   5  20       45.09       53.80     37.55 o 
   4   5  20      134.75      235.60     45.29 o 
   5   5  20       84.36       71.98     41.09 o 
   6   5  20      446.35      518.99     57.91 o 
   7   5  20        0.28       50.72     55.54 o 
   0   6  20      301.41      330.54     63.75 o 
   1   6  20      549.82      597.60     55.58 o 
   2   6  20       33.67       51.56     39.26 o 
   3   6  20      657.14      739.10     60.54 o 
   4   6  20       35.62       15.34     36.75 o 
   5   6  20       38.06       91.16     40.55 o 
   6   6  20        1.42       90.29     44.15 o 
   1   7  20        9.71       43.07     33.98 o 
   2   7  20      140.12      173.44     78.25 o 
   3   7  20      198.38      185.50     44.97 o 
   4   7  20       40.65      109.45     40.95 o 
   5   7  20       58.49       95.86     40.40 o 
   6   7  20       12.71       95.73     46.15 o 
   0   8  20      279.82      292.89     60.88 o 
   1   8  20      258.52      274.60     42.23 o 
   2   8  20       34.99      136.41     39.30 o 
   3   8  20      309.56      313.75     64.18 o 
   4   8  20        2.45       62.52     40.55 o 
   5   8  20        0.65       53.01     41.94 o 
   1   9  20        8.93       81.86     50.52 o 
   2   9  20       19.95       52.24     37.65 o 
   3   9  20        0.30       70.46     43.57 o 
   4   9  20       98.20      163.74     47.98 o 
   0  10  20      147.06      136.39     55.95 o 
   1  10  20       55.54       55.30     37.55 o 
   2  10  20       77.44      162.27     45.38 o 
   1   1  21       30.24       47.14     47.40 o 
   2   1  21      466.04      480.98     79.96 o 
   3   1  21       64.47      133.24     50.20 o 
   4   1  21      146.20      144.80     55.65 o 
   5   1  21        0.50       13.05     63.44 o 
   6   1  21      444.85      473.81     60.00 o 
   0   2  21       20.25       36.21    112.97 o 
   1   2  21       31.44      104.27     52.68 o 
   2   2  21       36.87       75.06     47.59 o 
   3   2  21      242.97      249.56     92.19 o 
   4   2  21       46.33       15.77     44.87 o 
   5   2  21       18.02      -31.50     43.03 o 
   6   2  21        1.96       17.08     48.55 o 
   1   3  21        0.95       52.11     45.30 o 
   2   3  21      108.91      140.04     56.76 o 
   3   3  21        0.45      139.76     41.64 o 
   4   3  21      127.13      116.98     45.57 o 
   5   3  21        0.05      -23.26     48.29 o 
   6   3  21        2.96       33.48     46.72 o 
   0   4  21        1.20       32.03     65.57 o 
   1   4  21      242.02      252.18     51.02 o 
   2   4  21        0.11       87.83     46.64 o 
   3   4  21      712.37      719.68     67.07 o 
   4   4  21       13.24      133.20     44.39 o 
   5   4  21        2.78      115.10     46.12 o 
   1   5  21        2.48       -1.16     41.46 o 
   2   5  21      187.30      141.68     44.82 o 
   3   5  21       14.84       61.84     41.48 o 
   4   5  21       82.85      143.03     43.58 o 
   5   5  21      118.59      221.28     76.81 o 
   0   6  21        0.24        8.66     62.09 o 
   1   6  21      191.84      206.41     47.63 o 
   2   6  21       18.85      131.34     42.46 o 
   3   6  21      202.19      293.28     49.01 o 
   4   6  21       35.95      104.36     43.07 o 
   1   7  21       21.67       96.25     43.28 o 
   2   7  21      526.58      584.96     63.49 o 
   3   7  21       34.30       78.22     43.91 o 
   0   8  21      105.62      207.94     67.96 o 
   1   8  21       31.93       75.73     47.93 o 
   0   0  22      188.34      278.08    130.35 o 
   1   0  22        7.55       20.09     87.99 o 
   2   0  22      118.91       43.35     79.84 o 
   3   0  22      169.79      170.71     87.20 o 
   1   1  22        0.21       20.61     57.69 o 
   2   1  22       26.85       99.39     54.80 o 
   3   1  22       28.66       87.21     52.99 o 
   0   2  22      127.63       48.56     67.09 o 
   1   2  22       50.71       76.72     58.64 o 
   2   2  22       27.01       81.93     54.88 o 
   3   2  22      204.06      220.77     73.69 o 
   1   3  22       91.77       99.47     53.97 o 
   2   3  22      278.94      293.15     58.34 o 
   0   4  22       14.71      -45.62     68.43 o 
   1   4  22       11.42      133.99     77.14 o 
   2   4  22        0.54      118.70     72.12 o 
                                                 
